# Supplementary material for: Deciphering the Genetic and Biochemical Drivers of Fruit Cracking in Akebia trifoliata
Source: Int J Mol Sci. 2024 Nov 19;25(22):12388. doi: 10.3390/ijms252212388 (PMC11594767; doi:10.3390/ijms252212388)
Supplement: Supplementary file 1 [file ijms-25-12388-s001.zip]

Archive with 8 entries (8 files):
- Figure S1.jpg
- Figure S2.jpg
- Table S1.xlsx
- TAble S2.csv
- Table S3.csv
- Table S4.csv
- Table S5.xlsx
- Table S6.csv
