# Supplementary material for: Deciphering the Genetic and Biochemical Drivers of Fruit Cracking in Akebia trifoliata
Source: Int J Mol Sci. 2024 Nov 19;25(22):12388. doi: 10.3390/ijms252212388 (PMC11594767; doi:10.3390/ijms252212388)
Supplement: Supplementary file 1 [file ijms-25-12388-s001.zip › Table S1.xlsx]

## Sheet: Sheet1
Table S1. Analysis of variance for Enzymatic activities under study
Traits	Variable	SS	df	F	P-value
β-GAL	Tissue	5.06846e+06	1	57.5591	1.21e-08
	Sample	2.58303e+07	15	19.5558	2.83e-06
	Tissue:Sample	5.98904e+07	15	45.3423	2.66e-15
	Residual	2.81781e+06	32
PG	Tissue	5.92251e+06	1	16.0096	0.00034906
	Sample	1.0268e+07	15	1.85041	0.1736
	Tissue:Sample	101011497	15	18.2034	6.83e-10
	Residual	1.18379e+07	32
PL	Tissue	19.3561	1	1.33992	0.255615
	Sample	1533.2	15	7.07568	0.00285396
	Tissue:Sample	2693.33	15	12.4297	6.77e-08
	Residual	462.262	32
Cx	Tissue	6.02756e+06	1	5.47183	0.0257304
	Sample	5.74883e+07	15	3.47919	0.0429323
	Tissue:Sample	149109006	15	9.02409	2.19e-06
	Residual	3.525e+07	32
CC	Tissue	2066.81	1	3.75652	0.0614672
	Sample	1679.56	15	0.203511	0.816909
	Tissue:Sample	16697.5	15	2.02323	0.0753458
	Residual	17606.2	32
HC	Tissue	3480.09	1	3.73549	0.0621593
	Sample	698.441	15	0.04998	0.951323
	Tissue:Sample	35769.2	15	2.55962	0.0279373
	Residual	29812.1	32
TPC	Tissue	245.966	1	1.46723	0.234653
	Sample	2166.32	15	0.861497	0.432097
	Tissue:Sample	3513.82	15	1.39737	0.235316
	Residual	5364.48	32
SPC	Tissue	908.22	1	1.99135	0.167849
	Sample	47485.4	15	6.94106	0.00313405
	Tissue:Sample	12419.2	15	1.81535	0.110634
	Residual	14594.6	32
* β-Galactosidase (β-GAL), Polygalacturonase (PG), pectin lyases (PL), Cellulase activity (Cx), Cellulose content (CC), hemicellulose content (HC), Total pectin content (TPC), Soluble pectin content (SPC), in ventral suture (VS) and dorsoventral line (DL), SS (Sum of square), Df (Degree of freedom)
