# Supplementary material for: Deciphering the Genetic and Biochemical Drivers of Fruit Cracking in Akebia trifoliata
Source: Int J Mol Sci. 2024 Nov 19;25(22):12388. doi: 10.3390/ijms252212388 (PMC11594767; doi:10.3390/ijms252212388)
Supplement: Supplementary file 1 [file ijms-25-12388-s001.zip › TAble S2.csv]

Table S2. Summary statistics for Transcriptomic charatcterizaion
Sample_ID	Total_Reads	Total_Bases	Error%	Q20%	Q30%	GC%
BA-1	50424988	7266715947	0.0279	96.69	91.75	43.92
BA-2	76685502	10883914489	0.0275	96.89	92.08	43.3
BA-3	78861088	11253505210	0.0277	96.76	91.93	43.21
BB-1	91273742	12890302498	0.0226	98.79	96.94	44.65
BB-2	50222710	7186682433	0.0271	97.06	92.4	44.53
BB-3	72903746	10334704593	0.0249	97.9	94.46	44.59
BC-1	88416284	12723796415	0.0279	96.67	91.7	43.52
BC-2	90950550	13122230549	0.0279	96.68	91.76	44.09
BC-3	51407702	7424527487	0.0299	95.87	90.14	45.97
BD-1	81277870	11714089218	0.0278	96.73	91.82	43.36
BD-2	77338160	11146392917	0.0278	96.72	91.84	43.29
BD-3	77048624	11142605891	0.0278	96.76	91.84	43.61
BE-1	55420218	8039493293	0.0279	96.71	91.75	43.31
BE-2	52180388	7495867003	0.0277	96.78	91.92	44.04
BE-3	70431706	10198149124	0.0278	96.76	91.83	43.24
BF-1	58498768	8383668937	0.0278	96.75	91.82	43.45
BF-2	55235566	7925632234	0.0276	96.82	92	44.34
BF-3	51742264	7359292391	0.0274	96.89	92.1	43.87
BG-1	53414554	7693789900	0.0277	96.79	91.92	43.94
BG-2	82961864	12013489513	0.0277	96.79	91.89	44.46
BG-3	80896976	11659017234	0.0276	96.81	91.93	43.79
BH-1	77974652	11365994999	0.0279	96.73	91.72	43.56
BH-2	83566306	12050647187	0.0248	97.95	94.46	43.96
BH-3	79485546	11581104701	0.0275	96.91	92.05	43.49
BJ-1	49485004	7102215809	0.0276	96.83	91.94	43.91
BJ-2	85387822	12316301886	0.0246	98.05	94.65	44.07
BJ-3	88387166	12751397138	0.0273	96.97	92.17	43.45
FA-1	78905588	11541504995	0.0277	96.8	91.9	43.56
FA-2	86093748	12587679392	0.0277	96.82	91.89	43.17
FA-3	94214954	13789579041	0.028	96.69	91.66	43.04
FB-1	80687822	11747449232	0.0277	96.76	91.9	43.45
FB-2	74633674	10925186098	0.0277	96.8	91.92	43.5
FB-3	86271590	12508773049	0.0277	96.77	91.88	42.9
FC-1	79293300	11450030310	0.0278	96.72	91.76	43.33
FC-2	77865872	11400896876	0.0279	96.7	91.73	43.37
FC-3	76652750	11204274730	0.0274	96.96	92.13	43.54
FD-1	73813312	10786028820	0.0276	96.79	91.95	43.53
FD-2	87804794	12796799848	0.0277	96.79	91.9	43.48
FD-3	84846174	12443963505	0.0275	96.89	92	43.09
FE-1	70768250	10410373571	0.0279	96.7	91.72	43.21
FE-2	78014066	11387327864	0.0277	96.78	91.9	43.79
FE-3	87099008	12679709284	0.0278	96.74	91.76	43.31
FF-1	95941860	14001400734	0.0279	96.71	91.72	43.54
FF-2	51068282	7336453659	0.0276	96.79	91.95	43.85
FF-3	45999314	6597648789	0.0276	96.78	91.96	43.33
FG-1	48564006	6972541901	0.0276	96.79	92.01	43.72
FG-2	47917482	6902618133	0.0275	96.84	92.06	43.65
FG-3	59278924	8486299737	0.0274	96.9	92.15	44.3
FH-1	24389030	3430206573	0.0225	98.81	96.98	45.65
FH-2	27342248	3924248603	0.0227	98.77	96.82	44.52
FH-3	76288968	10949515842	0.0277	96.78	91.9	43.69
FJ-1	59162318	8572113698	0.0278	96.74	91.84	43.58
FJ-2	47979488	6969356748	0.028	96.66	91.63	43.81
FJ-3	49649170	7095222789	0.0272	97.02	92.33	43.94
