# Supplementary material for: Deciphering the Genetic and Biochemical Drivers of Fruit Cracking in Akebia trifoliata
Source: Int J Mol Sci. 2024 Nov 19;25(22):12388. doi: 10.3390/ijms252212388 (PMC11594767; doi:10.3390/ijms252212388)
Supplement: Supplementary file 1 [file ijms-25-12388-s001.zip › Table S3.csv]

Table S3. Quality check for transcriptomic data
sample	Raw reads	Raw bases	Clean reads	Clean bases	Error rate(%)	Q20(%)	Q30(%)	GC content(%)	rRNA Ratio(%)
BA-1	50569222	7585383300	50424988	7266715947	0.0279	96.69	91.75	43.92	9.43
BA-2	76932294	11539844100	76685502	10883914489	0.0275	96.89	92.08	43.3	3.94
BA-3	79098808	11864821200	78861088	11253505210	0.0277	96.76	91.93	43.21	5.83
BB-1	95671950	14350792500	91273742	12890302498	0.0226	98.79	96.94	44.65	5.52
BB-2	50326246	7548936900	50222710	7186682433	0.0271	97.06	92.4	44.53	12.36
BB-3	73456168	11018425200	72903746	10334704593	0.0249	97.9	94.46	44.59	12.28
BC-1	88725126	13308768900	88416284	12723796415	0.0279	96.67	91.7	43.52	4.94
BC-2	91186350	13677952500	90950550	13122230549	0.0279	96.68	91.76	44.09	11.24
BC-3	51556768	7733515200	51407702	7424527487	0.0299	95.87	90.14	45.97	23.31
BD-1	81484604	12222690600	81277870	11714089218	0.0278	96.73	91.82	43.36	4.91
BD-2	77574896	11636234400	77338160	11146392917	0.0278	96.72	91.84	43.29	4.17
BD-3	77244322	11586648300	77048624	11142605891	0.0278	96.76	91.84	43.61	4.4
BE-1	55610270	8341540500	55420218	8039493293	0.0279	96.71	91.75	43.31	3.73
BE-2	52518280	7877742000	52180388	7495867003	0.0277	96.78	91.92	44.04	9.71
BE-3	70660144	10599021600	70431706	10198149124	0.0278	96.76	91.83	43.24	5.82
BF-1	58722956	8808443400	58498768	8383668937	0.0278	96.75	91.82	43.45	5.54
BF-2	55434600	8315190000	55235566	7925632234	0.0276	96.82	92	44.34	12.44
BF-3	51861090	7779163500	51742264	7359292391	0.0274	96.89	92.1	43.87	7.93
BG-1	53561508	8034226200	53414554	7693789900	0.0277	96.79	91.92	43.94	7.01
BG-2	83118434	12467765100	82961864	12013489513	0.0277	96.79	91.89	44.46	12.25
BG-3	81155366	12173304900	80896976	11659017234	0.0276	96.81	91.93	43.79	3.41
BH-1	78165774	11724866100	77974652	11365994999	0.0279	96.73	91.72	43.56	4.44
BH-2	83897832	12584674800	83566306	12050647187	0.0248	97.95	94.46	43.96	7.41
BH-3	79574938	11936240700	79485546	11581104701	0.0275	96.91	92.05	43.49	3.19
BJ-1	49575424	7436313600	49485004	7102215809	0.0276	96.83	91.94	43.91	7.56
BJ-2	85708866	12856329900	85387822	12316301886	0.0246	98.05	94.65	44.07	5.25
BJ-3	88509920	13276488000	88387166	12751397138	0.0273	96.97	92.17	43.45	4.23
FA-1	79081614	11862242100	78905588	11541504995	0.0277	96.8	91.9	43.56	5.18
FA-2	86233676	12935051400	86093748	12587679392	0.0277	96.82	91.89	43.17	3.4
FA-3	94429878	14164481700	94214954	13789579041	0.028	96.69	91.66	43.04	3.97
FB-1	80993972	12149095800	80687822	11747449232	0.0277	96.76	91.9	43.45	2.93
FB-2	74860418	11229062700	74633674	10925186098	0.0277	96.8	91.92	43.5	3.6
FB-3	86532974	12979946100	86271590	12508773049	0.0277	96.77	91.88	42.9	3.8
FC-1	79512538	11926880700	79293300	11450030310	0.0278	96.72	91.76	43.33	3.81
FC-2	78146686	11722002900	77865872	11400896876	0.0279	96.7	91.73	43.37	5.21
FC-3	76780342	11517051300	76652750	11204274730	0.0274	96.96	92.13	43.54	4.56
FD-1	74038460	11105769000	73813312	10786028820	0.0276	96.79	91.95	43.53	3.38
FD-2	87996562	13199484300	87804794	12796799848	0.0277	96.79	91.9	43.48	4.69
FD-3	84973246	12745986900	84846174	12443963505	0.0275	96.89	92	43.09	3.25
FE-1	70933088	10639963200	70768250	10410373571	0.0279	96.7	91.72	43.21	3.94
FE-2	78235198	11735279700	78014066	11387327864	0.0277	96.78	91.9	43.79	6.83
FE-3	87276042	13091406300	87099008	12679709284	0.0278	96.74	91.76	43.31	4.35
FF-1	96289202	14443380300	95941860	14001400734	0.0279	96.71	91.72	43.54	4.27
FF-2	51425674	7713851100	51068282	7336453659	0.0276	96.79	91.95	43.85	6.61
FF-3	46185702	6927855300	45999314	6597648789	0.0276	96.78	91.96	43.33	5.4
FG-1	48789896	7318484400	48564006	6972541901	0.0276	96.79	92.01	43.72	5.73
FG-2	48149110	7222366500	47917482	6902618133	0.0275	96.84	92.06	43.65	6.02
FG-3	59544332	8931649800	59278924	8486299737	0.0274	96.9	92.15	44.3	9.11
FH-1	24666456	3699968400	24389030	3430206573	0.0225	98.81	96.98	45.65	13.74
FH-2	27560420	4134063000	27342248	3924248603	0.0227	98.77	96.82	44.52	6.6
FH-3	76576632	11486494800	76288968	10949515842	0.0277	96.78	91.9	43.69	5.84
FJ-1	59329000	8899350000	59162318	8572113698	0.0278	96.74	91.84	43.58	5.2
FJ-2	48094520	7214178000	47979488	6969356748	0.028	96.66	91.63	43.81	4.33
FJ-3	49766130	7464919500	49649170	7095222789	0.0272	97.02	92.33	43.94	6.54
