# Supplementary material for: Deciphering the Genetic and Biochemical Drivers of Fruit Cracking in Akebia trifoliata
Source: Int J Mol Sci. 2024 Nov 19;25(22):12388. doi: 10.3390/ijms252212388 (PMC11594767; doi:10.3390/ijms252212388)
Supplement: Supplementary file 1 [file ijms-25-12388-s001.zip › Table S4.csv]

Table S4. DEGs assoicated with Pod shattering pathways in akebia
geneID	Log2FoldChange	padj	Time Point	GO_molecular_function	GO_biological_process	GO_cellular_component	KEGG_gene_id	KEGG_gene_name	KEGG_pathway	CDS	CDS_type	Pfam
AKT001393	1.646752368	0.066750693	TP1	GO:0006810|transport	GO:0016021|integral component of membrane	GO:0005524|ATP binding;GO:0016887|ATPase activity	_	_	_	m.1364|AKT001393:1-10833(+)	5prime_partial	PF01061.21|ABC2_membrane|ABC-2 type transporter|AKT001393.ti|m.1364:926-1009;PF01061.21|ABC2_membrane|ABC-2 type transporter|AKT001393.ti|m.1364:1009-1120;PF01061.21|ABC2_membrane|ABC-2 type transporter|AKT001393.ti|m.1364:1614-1798;PF01061.21|ABC2_membrane|ABC-2 type transporter|AKT001393.ti|m.1364:2205-2419;PF01061.21|ABC2_membrane|ABC-2 type transporter|AKT001393.ti|m.1364:3457-3545;PF00005.24…
AKT017979	2.707277752	0.003666484	TP1	0	GO:0000325|plant-type vacuole;GO:0005773|vacuole;GO:0005774|vacuolar membrane;GO:0009506|plasmodesma;GO:0016021|integral component of membrane;GO:0048046|apoplast	GO:0005524|ATP binding;GO:0008559|ATPase-coupled xenobiotic transmembrane transporter activity;GO:0010290|chlorophyll catabolite transmembrane transporter activity;GO:0015431|ATPase-coupled glutathione S-conjugate transmembrane transporter activity;GO:0042626|ATPase-coupled transmembrane transporter activity	_	_	_	m.7837|AKT017979:1-522(+)	internal	PF00005.24|ABC_tran|ABC transporter|AKT017979.ti|m.7837:36-170
AKT001393	-0.6365845	0.0752	TP1	GO:0006810|transport	GO:0016021|integral component of membrane	GO:0005524|ATP binding;GO:0016887|ATPase activity	_	_	_	m.1364|AKT001393:1-10833(+)	5prime_partial	PF01061.21|ABC2_membrane|ABC-2 type transporter|AKT001393.ti|m.1364:926-1009;PF01061.21|ABC2_membrane|ABC-2 type transporter|AKT001393.ti|m.1364:1009-1120;PF01061.21|ABC2_membrane|ABC-2 type transporter|AKT001393.ti|m.1364:1614-1798;PF01061.21|ABC2_membrane|ABC-2 type transporter|AKT001393.ti|m.1364:2205-2419;PF01061.21|ABC2_membrane|ABC-2 type transporter|AKT001393.ti|m.1364:3457-3545;PF00005.24…
AKT017979	-2.501516862	0.02431985	TP1	0	GO:0000325|plant-type vacuole;GO:0005773|vacuole;GO:0005774|vacuolar membrane;GO:0009506|plasmodesma;GO:0016021|integral component of membrane;GO:0048046|apoplast	GO:0005524|ATP binding;GO:0008559|ATPase-coupled xenobiotic transmembrane transporter activity;GO:0010290|chlorophyll catabolite transmembrane transporter activity;GO:0015431|ATPase-coupled glutathione S-conjugate transmembrane transporter activity;GO:0042626|ATPase-coupled transmembrane transporter activity	_	_	_	m.7837|AKT017979:1-522(+)	internal	PF00005.24|ABC_tran|ABC transporter|AKT017979.ti|m.7837:36-170
AKT014117	1.353412647	0.050560879	TP1	GO:0055069|zinc ion homeostasis	GO:0005886|plasma membrane;GO:0016021|integral component of membrane	GO:0005524|ATP binding;GO:0008551|cadmium transmembrane transporter activity, phosphorylative mechanism;GO:0016463|zinc transmembrane transporter activity, phosphorylative mechanism;GO:0046872|metal ion binding	ko:K01534	zntA	0	m.4031|AKT014117:1-2643(+)	5prime_partial	PF00122.17|E1-E2_ATPase|E1-E2 ATPase|AKT014117.ti|m.4031:180-322;PF00702.23|Hydrolase|haloacid dehalogenase-like hydrolase|AKT014117.ti|m.4031:408-501
AKT014117	0	0.0256	TP1	GO:0055069|zinc ion homeostasis	GO:0005886|plasma membrane;GO:0016021|integral component of membrane	GO:0005524|ATP binding;GO:0008551|cadmium transmembrane transporter activity, phosphorylative mechanism;GO:0016463|zinc transmembrane transporter activity, phosphorylative mechanism;GO:0046872|metal ion binding	ko:K01534	zntA	0	m.4031|AKT014117:1-2643(+)	5prime_partial	PF00122.17|E1-E2_ATPase|E1-E2 ATPase|AKT014117.ti|m.4031:180-322;PF00702.23|Hydrolase|haloacid dehalogenase-like hydrolase|AKT014117.ti|m.4031:408-501
AKT001929	0.99804443	0.313619718	TP1	GO:0003333|amino acid transmembrane transport;GO:0015802|basic amino acid transport	GO:0005886|plasma membrane;GO:0016021|integral component of membrane;GO:0031965|nuclear membrane	GO:0015171|amino acid transmembrane transporter activity;GO:0015293|symporter activity	_	_	_	m.1916|AKT001929:1-1614(+)	complete	PF01490.15|Aa_trans|Transmembrane amino acid transporter protein|AKT001929.ti|m.1916:92-524
AKT000551	3.942302587	0.185143596	TP1	GO:0006486|protein glycosylation;GO:0045489|pectin biosynthetic process;GO:0071555|cell wall organization	GO:0000139|Golgi membrane;GO:0005768|endosome;GO:0005794|Golgi apparatus;GO:0005802|trans-Golgi network;GO:0016021|integral component of membrane	GO:0016757|transferase activity, transferring glycosyl groups	_	_	_	_	_	_
AKT022113	0.800354134	0.068360508	TP1	GO:0006810|transport	GO:0005886|plasma membrane;GO:0016021|integral component of membrane	GO:0022857|transmembrane transporter activity	_	_	_	m.2057|AKT022113:1-654(+)	complete	_
AKT006250	0.773287397	0.152629231	TP1	GO:0006810|transport	GO:0005886|plasma membrane;GO:0016021|integral component of membrane	GO:0022857|transmembrane transporter activity	_	_	_	m.6241|AKT006250:1-1044(+)	complete	PF00892.17|EamA|EamA-like transporter family|AKT006250.ti|m.6241:6-138;PF00892.17|EamA|EamA-like transporter family|AKT006250.ti|m.6241:173-311
AKT005124	1.352016344	0.071542707	TP1	0	GO:0005576|extracellular region;GO:0005829|cytosol;GO:0009505|plant-type cell wall;GO:0009506|plasmodesma;GO:0016020|membrane	_	_	_	_	m.5093|AKT005124:1-720(+)	complete	PF01357.18|Pollen_allerg_1|Pollen allergen|AKT005124.ti|m.5093:125-202;PF03330.15|DPBB_1|Lytic transglycolase|AKT005124.ti|m.5093:57-118
AKT000463	1.605748343	0.050014589	TP1	GO:0055072|iron ion homeostasis;GO:0070574|cadmium ion transmembrane transport	GO:0012505|endomembrane system;GO:0016021|integral component of membrane	GO:0015086|cadmium ion transmembrane transporter activity	_	_	_	m.432|AKT000463:1-1458(+)	complete	PF01566.15|Nramp|Natural resistance-associated macrophage protein|AKT000463.ti|m.432:147-291;PF01566.15|Nramp|Natural resistance-associated macrophage protein|AKT000463.ti|m.432:295-377
AKT022313	5.657690467	0.073076631	TP1	GO:0006810|transport	GO:0005886|plasma membrane;GO:0016021|integral component of membrane	GO:0022857|transmembrane transporter activity	_	_	_	m.2249|AKT022313:1-1122(+)	complete	PF00892.17|EamA|EamA-like transporter family|AKT022313.ti|m.2249:7-137;PF00892.17|EamA|EamA-like transporter family|AKT022313.ti|m.2249:173-311
AKT014739	1.241103959	0.164543772	TP1	GO:0003333|amino acid transmembrane transport	GO:0005886|plasma membrane;GO:0016021|integral component of membrane	GO:0015171|amino acid transmembrane transporter activity	_	_	_	m.4607|AKT014739:1-1227(+)	complete	PF01490.15|Aa_trans|Transmembrane amino acid transporter protein|AKT014739.ti|m.4607:26-316;PF01490.15|Aa_trans|Transmembrane amino acid transporter protein|AKT014739.ti|m.4607:320-392;PF03222.10|Trp_Tyr_perm|Tryptophan/tyrosine permease family|AKT014739.ti|m.4607:27-182
AKT018823	1.600431359	0.016154953	TP1	0	GO:0005887|integral component of plasma membrane;GO:0009506|plasmodesma	GO:0008271|secondary active sulfate transmembrane transporter activity;GO:0015116|sulfate transmembrane transporter activity;GO:0015293|symporter activity	ko:K17471	SULTR3	0	m.8657|AKT018823:1-1968(+)	complete	PF00916.17|Sulfate_transp|Sulfate permease family|AKT018823.ti|m.8657:90-469;PF01740.18|STAS|STAS domain|AKT018823.ti|m.8657:531-640
AKT004940	0.868018301	0.059990105	TP1	GO:0000162|tryptophan biosynthetic process;GO:0006952|defense response;GO:0009734|auxin-activated signaling pathway;GO:0009826|unidimensional cell growth;GO:0009834|plant-type secondary cell wall biogenesis;GO:0009851|auxin biosynthetic process;GO:0010315|auxin efflux;GO:0071555|cell wall organization;GO:0090355|positive regulation of auxin metabolic process;GO:0090358|positive regulation of tryp…	GO:0005774|vacuolar membrane;GO:0005886|plasma membrane;GO:0009705|plant-type vacuole membrane;GO:0016021|integral component of membrane	GO:0022857|transmembrane transporter activity	_	_	_	m.4897|AKT004940:1-1191(+)	complete	PF00892.17|EamA|EamA-like transporter family|AKT004940.ti|m.4897:23-135;PF00892.17|EamA|EamA-like transporter family|AKT004940.ti|m.4897:209-347
AKT013280	1.669735966	0.027751966	TP1	GO:0009555|pollen development;GO:0009734|auxin-activated signaling pathway;GO:0009926|auxin polar transport;GO:0010252|auxin homeostasis;GO:0080162|intracellular auxin transport	GO:0005783|endoplasmic reticulum;GO:0005789|endoplasmic reticulum membrane;GO:0005886|plasma membrane;GO:0016021|integral component of membrane	GO:0010329|auxin efflux transmembrane transporter activity;GO:0080161|auxin transmembrane transporter activity	ko:K13947	PIN	0	m.3184|AKT013280:1-966(+)	complete	PF03547.15|Mem_trans|Membrane transport protein|AKT013280.ti|m.3184:10-321
AKT002512	1.139637293	0.009675213	TP1	GO:0015810|aspartate transmembrane transport;GO:0015827|tryptophan transport	GO:0005886|plasma membrane;GO:0016021|integral component of membrane	GO:0015172|acidic amino acid transmembrane transporter activity;GO:0015175|neutral amino acid transmembrane transporter activity;GO:0015293|symporter activity	_	_	_	m.2508|AKT002512:1-1017(+)	complete	PF01490.15|Aa_trans|Transmembrane amino acid transporter protein|AKT002512.ti|m.2508:26-211;PF01490.15|Aa_trans|Transmembrane amino acid transporter protein|AKT002512.ti|m.2508:236-324
AKT013060	1.624625	0.095065493	TP1	GO:0006810|transport	GO:0005886|plasma membrane;GO:0016021|integral component of membrane	GO:0022857|transmembrane transporter activity	_	_	_	m.2977|AKT013060:724-1176(+);m.2976|AKT013060:1-681(+)	complete;complete	PF00892.17|EamA|EamA-like transporter family|AKT013060.ti|m.2976:18-158
AKT001439	1.288102283	0.017537987	TP1	GO:0015689|molybdate ion transport	GO:0005739|mitochondrion;GO:0005773|vacuole;GO:0016021|integral component of membrane;GO:0031966|mitochondrial membrane	GO:0015098|molybdate ion transmembrane transporter activity	_	_	_	m.1411|AKT001439:1-741(+)	complete	PF16983.2|MFS_MOT1|Molybdate transporter of MFS superfamily|AKT001439.ti|m.1411:13-128
AKT011728	0.933147472	0.098862601	TP1	GO:0055085|transmembrane transport	GO:0005618|cell wall;GO:0005773|vacuole;GO:0005783|endoplasmic reticulum;GO:0009506|plasmodesma;GO:0016021|integral component of membrane	GO:0005215|transporter activity	_	_	_	m.1657|AKT011728:1-1488(+)	complete	PF00860.17|Xan_ur_permease|Permease family|AKT011728.ti|m.1657:42-198;PF00860.17|Xan_ur_permease|Permease family|AKT011728.ti|m.1657:222-405
AKT003946	0.566666787	0.094062841	TP1	GO:0006810|transport;GO:0009734|auxin-activated signaling pathway;GO:0009926|auxin polar transport;GO:0010252|auxin homeostasis;GO:0048830|adventitious root development	GO:0005783|endoplasmic reticulum;GO:0009921|auxin efflux carrier complex;GO:0016020|membrane;GO:0016021|integral component of membrane	GO:0005215|transporter activity;GO:0010329|auxin efflux transmembrane transporter activity	ko:K13947	PIN	0	m.3896|AKT003946:1-1806(+)	complete	PF03547.15|Mem_trans|Membrane transport protein|AKT003946.ti|m.3896:9-548;PF03547.15|Mem_trans|Membrane transport protein|AKT003946.ti|m.3896:555-596
AKT000688	0.799109242	0.001172589	TP1	GO:0000209|protein polyubiquitination;GO:0043161|proteasome-mediated ubiquitin-dependent protein catabolic process	GO:0000139|Golgi membrane;GO:0005794|Golgi apparatus;GO:0016021|integral component of membrane	GO:0008270|zinc ion binding;GO:0061630|ubiquitin protein ligase activity	_	_	_	m.641|AKT000688:1-783(+)	5prime_partial	PF13639.3|zf-RING_2|Ring finger domain|AKT000688.ti|m.641:167-208;PF17123.2|zf-RING_11|RING-like zinc finger|AKT000688.ti|m.641:167-194;PF13923.3|zf-C3HC4_2|Zinc finger, C3HC4 type (RING finger)|AKT000688.ti|m.641:167-207;PF00097.22|zf-C3HC4|Zinc finger, C3HC4 type (RING finger)|AKT000688.ti|m.641:167-207;PF12678.4|zf-rbx1|RING-H2 zinc finger domain|AKT000688.ti|m.641:180-208;PF14634.3|zf-RING_5|…
AKT025425	0.691713305	0.039479554	TP1	GO:0035265|organ growth	GO:0016021|integral component of membrane	_	_	_	_	m.5071|AKT025425:1-849(+)	complete	PF00335.17|Tetraspannin|Tetraspanin family|AKT025425.ti|m.5071:6-241
AKT017108	0.588810209	0.007187998	TP1	GO:0006952|defense response	GO:0005789|endoplasmic reticulum membrane;GO:0009506|plasmodesma;GO:0016021|integral component of membrane;GO:0046658|anchored component of plasma membrane	_	_	_	_	m.7002|AKT017108:1-594(+)	complete	PF03168.10|LEA_2|Late embryogenesis abundant protein|AKT017108.ti|m.7002:71-171
AKT001438	1.829387971	0.020614804	TP1	GO:0015689|molybdate ion transport;GO:0090414|molybdate ion export from vacuole	GO:0005773|vacuole;GO:0009705|plant-type vacuole membrane;GO:0016021|integral component of membrane	GO:0015098|molybdate ion transmembrane transporter activity	_	_	_	m.1410|AKT001438:1-399(+)	complete	PF16983.2|MFS_MOT1|Molybdate transporter of MFS superfamily|AKT001438.ti|m.1410:1-65
AKT013423	2.38946083	0.018070297	TP1	GO:0006799|polyphosphate biosynthetic process;GO:0016036|cellular response to phosphate starvation;GO:0048016|inositol phosphate-mediated signaling	GO:0000139|Golgi membrane;GO:0005789|endoplasmic reticulum membrane;GO:0005794|Golgi apparatus;GO:0005802|trans-Golgi network;GO:0005886|plasma membrane;GO:0016021|integral component of membrane	GO:0000822|inositol hexakisphosphate binding;GO:0015114|phosphate ion transmembrane transporter activity	_	_	_	m.3327|AKT013423:1-2070(+)	5prime_partial	PF03105.16|SPX|SPX domain|AKT013423.ti|m.3327:1-35;PF03105.16|SPX|SPX domain|AKT013423.ti|m.3327:74-322;PF03124.11|EXS|EXS family|AKT013423.ti|m.3327:412-534;PF03124.11|EXS|EXS family|AKT013423.ti|m.3327:533-673
AKT012766	1.47836294	0.007608292	TP1	0	GO:0005789|endoplasmic reticulum membrane;GO:0005886|plasma membrane;GO:0016021|integral component of membrane;GO:0032586|protein storage vacuole membrane	_	_	_	_	m.2687|AKT012766:1-573(+)	complete	PF00168.27|C2|C2 domain|AKT012766.ti|m.2687:9-118
AKT008404	1.142119452	0.027018237	TP1	0	GO:0016021|integral component of membrane	GO:0005215|transporter activity	_	_	_	m.8385|AKT008404:1-1350(+)	5prime_partial	PF00854.18|PTR2|POT family|AKT008404.ti|m.8385:6-401;PF07690.13|MFS_1|Major Facilitator Superfamily|AKT008404.ti|m.8385:6-382
AKT007169	0.533956477	0.056985032	TP1	GO:0043161|proteasome-mediated ubiquitin-dependent protein catabolic process	GO:0016021|integral component of membrane	GO:0046872|metal ion binding;GO:0061630|ubiquitin protein ligase activity	_	_	_	m.7174|AKT007169:1-972(+)	complete	_
AKT021078	1.514130219	0.027231961	TP1	0	GO:0016021|integral component of membrane;GO:0031969|chloroplast membrane	GO:0015171|amino acid transmembrane transporter activity	_	_	_	m.1044|AKT021078:1-1656(+)	complete	PF13520.3|AA_permease_2|Amino acid permease|AKT021078.ti|m.1044:16-437;PF00324.18|AA_permease|Amino acid permease|AKT021078.ti|m.1044:21-395;PF13906.3|AA_permease_C|C-terminus of AA_permease|AKT021078.ti|m.1044:467-517
AKT025292	1.125844447	0.150944739	TP1	GO:0015979|photosynthesis;GO:0018298|protein-chromophore linkage	GO:0009522|photosystem I;GO:0009535|chloroplast thylakoid membrane;GO:0016021|integral component of membrane	GO:0016168|chlorophyll binding;GO:0016491|oxidoreductase activity;GO:0046872|metal ion binding;GO:0051539|4 iron, 4 sulfur cluster binding	ko:K02689	psaA	path:ko00195;path:ko01100	m.4961|AKT025292:1-1872(+)	complete	PF00223.16|PsaA_PsaB|Photosystem I psaA/psaB protein|AKT025292.ti|m.4961:32-113;PF00223.16|PsaA_PsaB|Photosystem I psaA/psaB protein|AKT025292.ti|m.4961:142-617
AKT025293	1.176430507	0.130995282	TP1	GO:0015979|photosynthesis;GO:0018298|protein-chromophore linkage	GO:0009522|photosystem I;GO:0009535|chloroplast thylakoid membrane;GO:0016021|integral component of membrane	GO:0016168|chlorophyll binding;GO:0016491|oxidoreductase activity;GO:0046872|metal ion binding;GO:0051539|4 iron, 4 sulfur cluster binding	ko:K02690	psaB	path:ko00195;path:ko01100	m.4962|AKT025293:1-2205(+)	complete	PF00223.16|PsaA_PsaB|Photosystem I psaA/psaB protein|AKT025293.ti|m.4962:8-727
AKT021266	2.317687846	0.007573603	TP1	GO:0006810|transport	GO:0009535|chloroplast thylakoid membrane;GO:0016021|integral component of membrane	GO:0008137|NADH dehydrogenase (ubiquinone) activity;GO:0048038|quinone binding	ko:K05578	ndhG	path:ko00190;path:ko01100	_	_	_
AKT011713	0.416992903	0.000307434	TP1	GO:0043161|proteasome-mediated ubiquitin-dependent protein catabolic process	GO:0016021|integral component of membrane	GO:0046872|metal ion binding;GO:0061630|ubiquitin protein ligase activity	_	_	_	m.1643|AKT011713:1-1131(+)	complete	PF13639.3|zf-RING_2|Ring finger domain|AKT011713.ti|m.1643:141-184;PF12678.4|zf-rbx1|RING-H2 zinc finger domain|AKT011713.ti|m.1643:140-184;PF17123.2|zf-RING_11|RING-like zinc finger|AKT011713.ti|m.1643:141-170;PF12861.4|zf-ANAPC11|Anaphase-promoting complex subunit 11 RING-H2 finger|AKT011713.ti|m.1643:139-187;PF00097.22|zf-C3HC4|Zinc finger, C3HC4 type (RING finger)|AKT011713.ti|m.1643:142-183
AKT017428	0.965806054	0.057195119	TP1	GO:0006810|transport;GO:0016032|viral process	GO:0009506|plasmodesma;GO:0016021|integral component of membrane	_	_	_	_	m.7303|AKT017428:1-729(+)	complete	PF01657.14|Stress-antifung|Salt stress response/antifungal|AKT017428.ti|m.7303:6-97;PF01657.14|Stress-antifung|Salt stress response/antifungal|AKT017428.ti|m.7303:113-195
AKT016146	1.284747032	0.15320454	TP1	GO:0006855|drug transmembrane transport;GO:0071244|cellular response to carbon dioxide;GO:1902456|regulation of stomatal opening	GO:0005886|plasma membrane;GO:0016021|integral component of membrane	GO:0015297|antiporter activity	ko:K03327	TC.MATE, SLC47A, norM, mdtK, dinF	0	m.6037|AKT016146:1-1449(+)	complete	PF01554.15|MatE|MatE|AKT016146.ti|m.6037:38-197;PF01554.15|MatE|MatE|AKT016146.ti|m.6037:260-423
AKT010701	1.97099343	0.047476066	TP1	GO:0006810|transport	GO:0005886|plasma membrane;GO:0016021|integral component of membrane	GO:0022857|transmembrane transporter activity	_	_	_	m.674|AKT010701:1-897(+)	5prime_partial	_
AKT015569	0.422754128	0.120600244	TP1	GO:0006865|amino acid transport;GO:0009615|response to virus;GO:0019048|modulation by virus of host morphology or physiology;GO:0032940|secretion by cell;GO:0080143|regulation of amino acid export	GO:0016021|integral component of membrane	_	_	_	_	m.5468|AKT015569:1-363(+)	complete	_
AKT015361	0.636993778	0.082836287	TP1	0	GO:0005774|vacuolar membrane;GO:0016021|integral component of membrane	GO:0004427|inorganic diphosphatase activity;GO:0009678|pyrophosphate hydrolysis-driven proton transmembrane transporter activity;GO:0046872|metal ion binding	ko:K01507	ppa	path:ko00190	m.5255|AKT015361:1-1878(+)	5prime_partial	PF03030.13|H_PPase|Inorganic H+ pyrophosphatase|AKT015361.ti|m.5255:54-291;PF03030.13|H_PPase|Inorganic H+ pyrophosphatase|AKT015361.ti|m.5255:298-455;PF03030.13|H_PPase|Inorganic H+ pyrophosphatase|AKT015361.ti|m.5255:453-610
AKT006675	0.296537523	0.123959181	TP1	0	GO:0005886|plasma membrane;GO:0016021|integral component of membrane	GO:0080054|low-affinity nitrate transmembrane transporter activity	_	_	_	m.6663|AKT006675:1-1467(+)	complete	PF00854.18|PTR2|POT family|AKT006675.ti|m.6663:99-476
AKT023566	0.689462209	0.044990039	TP1	GO:0009408|response to heat	GO:0009506|plasmodesma;GO:0031225|anchored component of membrane;GO:0046658|anchored component of plasma membrane	GO:0001872|(1->3)-beta-D-glucan binding;GO:0004553|hydrolase activity, hydrolyzing O-glycosyl compounds;GO:0030247|polysaccharide binding	_	_	_	m.3366|AKT023566:1-309(+)	3prime_partial	PF07983.10|X8|X8 domain|AKT023566.ti|m.3366:15-86
AKT020837	0.925327317	0.060422215	TP1	0	GO:0005886|plasma membrane;GO:0016021|integral component of membrane	GO:0004714|transmembrane receptor protein tyrosine kinase activity;GO:0005524|ATP binding	_	_	_	m.794|AKT020837:1-2385(+)	complete	PF07714.14|Pkinase_Tyr|Protein tyrosine kinase|AKT020837.ti|m.794:450-587;PF00069.22|Pkinase|Protein kinase domain|AKT020837.ti|m.794:451-587;PF00560.30|LRR_1|Leucine Rich Repeat|AKT020837.ti|m.794:88-110;PF00560.30|LRR_1|Leucine Rich Repeat|AKT020837.ti|m.794:287-308;PF08263.9|LRRNT_2|Leucine rich repeat N-terminal domain|AKT020837.ti|m.794:26-60
AKT013359	1.766297436	0.07938411	TP1	GO:0009845|seed germination;GO:0009846|pollen germination	GO:0005576|extracellular region	GO:0003993|acid phosphatase activity;GO:0046872|metal ion binding	_	_	_	m.3264|AKT013359:1-1428(+)	complete	PF00149.25|Metallophos|Calcineurin-like phosphoesterase|AKT013359.ti|m.3264:194-406;PF16656.2|Pur_ac_phosph_N|Purple acid Phosphatase, N-terminal domain|AKT013359.ti|m.3264:70-182
AKT004869	2.885184489	0.056118686	TP1	GO:0009741|response to brassinosteroid;GO:0009753|response to jasmonic acid;GO:0009826|unidimensional cell growth;GO:0009867|jasmonic acid mediated signaling pathway;GO:0010268|brassinosteroid homeostasis;GO:0010358|leaf shaping;GO:0016125|sterol metabolic process;GO:0016132|brassinosteroid biosynthetic process;GO:0048366|leaf development	GO:0005783|endoplasmic reticulum;GO:0016021|integral component of membrane	GO:0005506|iron ion binding;GO:0010012|steroid 22-alpha hydroxylase activity;GO:0016705|oxidoreductase activity, acting on paired donors, with incorporation or reduction of molecular oxygen;GO:0020037|heme binding;GO:0080132|fatty acid alpha-hydroxylase activity	ko:K09587	CYP90B1, DWF4	path:ko00905;path:ko01100;path:ko01110	m.4826|AKT004869:1-1338(+)	complete	PF00067.19|p450|Cytochrome P450|AKT004869.ti|m.4826:146-421
AKT002516	0.699444379	0.009244881	TP1	GO:0010075|regulation of meristem growth;GO:0030154|cell differentiation;GO:0048229|gametophyte development;GO:0048437|floral organ development	GO:0005886|plasma membrane;GO:0016021|integral component of membrane	GO:0004674|protein serine/threonine kinase activity;GO:0005524|ATP binding;GO:0033612|receptor serine/threonine kinase binding;GO:0043621|protein self-association	_	_	_	m.2512|AKT002516:1-2127(+)	complete	PF13855.3|LRR_8|Leucine rich repeat|AKT002516.ti|m.2512:117-175;PF08263.9|LRRNT_2|Leucine rich repeat N-terminal domain|AKT002516.ti|m.2512:28-65
AKT016105	0.596908615	0.004809844	TP1	GO:0006468|protein phosphorylation;GO:0007166|cell surface receptor signaling pathway	GO:0005886|plasma membrane;GO:0016021|integral component of membrane	GO:0004675|transmembrane receptor protein serine/threonine kinase activity;GO:0005524|ATP binding;GO:0019901|protein kinase binding	_	_	_	m.5991|AKT016105:1-1938(+)	complete	PF07714.14|Pkinase_Tyr|Protein tyrosine kinase|AKT016105.ti|m.5991:377-638;PF00069.22|Pkinase|Protein kinase domain|AKT016105.ti|m.5991:374-636;PF13855.3|LRR_8|Leucine rich repeat|AKT016105.ti|m.5991:122-181;PF08263.9|LRRNT_2|Leucine rich repeat N-terminal domain|AKT016105.ti|m.5991:1-32
AKT020788	0.553818001	0.008864448	TP1	GO:0010075|regulation of meristem growth;GO:0030154|cell differentiation;GO:0048437|floral organ development	GO:0005886|plasma membrane;GO:0016021|integral component of membrane	GO:0004674|protein serine/threonine kinase activity;GO:0005524|ATP binding	_	_	_	m.744|AKT020788:1-2115(+)	complete	PF13855.3|LRR_8|Leucine rich repeat|AKT020788.ti|m.744:345-403;PF00560.30|LRR_1|Leucine Rich Repeat|AKT020788.ti|m.744:250-272;PF00560.30|LRR_1|Leucine Rich Repeat|AKT020788.ti|m.744:298-318;PF00560.30|LRR_1|Leucine Rich Repeat|AKT020788.ti|m.744:470-489;PF08263.9|LRRNT_2|Leucine rich repeat N-terminal domain|AKT020788.ti|m.744:36-76;PF13516.3|LRR_6|Leucine Rich repeat|AKT020788.ti|m.744:296-312
AKT001234	1.30178206	0.125137807	TP1	0	GO:0005886|plasma membrane;GO:0016021|integral component of membrane	GO:0004674|protein serine/threonine kinase activity;GO:0005524|ATP binding	_	_	_	m.1201|AKT001234:1-3096(+)	complete	PF13855.3|LRR_8|Leucine rich repeat|AKT001234.ti|m.1201:150-208;PF13855.3|LRR_8|Leucine rich repeat|AKT001234.ti|m.1201:609-664;PF00069.22|Pkinase|Protein kinase domain|AKT001234.ti|m.1201:772-943;PF07714.14|Pkinase_Tyr|Protein tyrosine kinase|AKT001234.ti|m.1201:771-924;PF08263.9|LRRNT_2|Leucine rich repeat N-terminal domain|AKT001234.ti|m.1201:35-73;PF08263.9|LRRNT_2|Leucine rich repeat N-termi…
AKT018724	0.348675177	0.023225426	TP1	0	GO:0005783|endoplasmic reticulum;GO:0005886|plasma membrane;GO:0016021|integral component of membrane	GO:0004672|protein kinase activity;GO:0005524|ATP binding	_	_	_	m.8569|AKT018724:1-2496(+)	complete	PF13855.3|LRR_8|Leucine rich repeat|AKT018724.ti|m.8569:114-172;PF13855.3|LRR_8|Leucine rich repeat|AKT018724.ti|m.8569:425-484;PF00560.30|LRR_1|Leucine Rich Repeat|AKT018724.ti|m.8569:114-133;PF00560.30|LRR_1|Leucine Rich Repeat|AKT018724.ti|m.8569:139-160;PF00560.30|LRR_1|Leucine Rich Repeat|AKT018724.ti|m.8569:210-232;PF08263.9|LRRNT_2|Leucine rich repeat N-terminal domain|AKT018724.ti|m.8569:…
AKT009506	1.429489991	0.084492311	TP1	GO:0006855|drug transmembrane transport	GO:0016021|integral component of membrane	GO:0015297|antiporter activity	ko:K03327	TC.MATE, SLC47A, norM, mdtK, dinF	0	m.9411|AKT009506:1-1311(+)	complete	PF01554.15|MatE|MatE|AKT009506.ti|m.9411:6-156;PF01554.15|MatE|MatE|AKT009506.ti|m.9411:218-379
AKT013324	0.727446879	0.103407015	TP1	GO:0055114|oxidation-reduction process	GO:0005886|plasma membrane;GO:0009506|plasmodesma;GO:0016021|integral component of membrane	GO:0046872|metal ion binding	_	_	_	m.3228|AKT013324:1-1020(+)	complete	PF04526.10|DUF568|Protein of unknown function (DUF568)|AKT013324.ti|m.3228:92-161;PF03188.13|Cytochrom_B561|Eukaryotic cytochrome b561|AKT013324.ti|m.3228:162-286
AKT007832	0.322575228	0.076597882	TP1	GO:0000162|tryptophan biosynthetic process;GO:0006952|defense response;GO:0009734|auxin-activated signaling pathway;GO:0009826|unidimensional cell growth;GO:0009834|plant-type secondary cell wall biogenesis;GO:0009851|auxin biosynthetic process;GO:0010315|auxin efflux;GO:0071555|cell wall organization;GO:0090355|positive regulation of auxin metabolic process;GO:0090358|positive regulation of tryp…	GO:0005774|vacuolar membrane;GO:0005886|plasma membrane;GO:0009705|plant-type vacuole membrane;GO:0016021|integral component of membrane	GO:0022857|transmembrane transporter activity	_	_	_	m.7823|AKT007832:1-459(+)	5prime_partial	PF00892.17|EamA|EamA-like transporter family|AKT007832.ti|m.7823:39-148
AKT002968	2.368900028	0.09761516	TP1	GO:0010150|leaf senescence;GO:0015839|cadaverine transport	GO:0005886|plasma membrane;GO:0009705|plant-type vacuole membrane;GO:0016021|integral component of membrane	GO:0005524|ATP binding;GO:0008514|organic anion transmembrane transporter activity;GO:0015226|carnitine transmembrane transporter activity	_	_	_	m.2951|AKT002968:1-1581(+)	complete	PF00083.21|Sugar_tr|Sugar (and other) transporter|AKT002968.ti|m.2951:119-502;PF07690.13|MFS_1|Major Facilitator Superfamily|AKT002968.ti|m.2951:121-461
AKT014147	0.896218161	0.036101789	TP1	GO:0080092|regulation of pollen tube growth	GO:0016021|integral component of membrane	GO:0004672|protein kinase activity;GO:0005524|ATP binding	_	_	_	m.4060|AKT014147:1-3030(+)	complete	PF13905.3|Thioredoxin_8|Thioredoxin-like|AKT014147.ti|m.4060:666-757;PF13905.3|Thioredoxin_8|Thioredoxin-like|AKT014147.ti|m.4060:825-918;PF00069.22|Pkinase|Protein kinase domain|AKT014147.ti|m.4060:330-597;PF07714.14|Pkinase_Tyr|Protein tyrosine kinase|AKT014147.ti|m.4060:331-598;PF13855.3|LRR_8|Leucine rich repeat|AKT014147.ti|m.4060:119-178;PF00578.18|AhpC-TSA|AhpC/TSA family|AKT014147.ti|m.40…
AKT013663	0.558876997	0.077644619	TP1	GO:0006468|protein phosphorylation;GO:0006952|defense response;GO:0007166|cell surface receptor signaling pathway	GO:0005886|plasma membrane;GO:0009506|plasmodesma	GO:0004675|transmembrane receptor protein serine/threonine kinase activity;GO:0005524|ATP binding	ko:K04733	IRAK4	path:ko04064;path:ko04620;path:ko04621;path:ko04624;path:ko04722;path:ko05133;path:ko05140;path:ko05142;path:ko05145;path:ko05152;path:ko05162;path:ko05164	m.3564|AKT013663:1-939(+)	complete	PF07714.14|Pkinase_Tyr|Protein tyrosine kinase|AKT013663.ti|m.3564:79-264;PF00069.22|Pkinase|Protein kinase domain|AKT013663.ti|m.3564:77-263
AKT004152	0.828011809	0.050265407	TP1	GO:0010075|regulation of meristem growth;GO:0030154|cell differentiation;GO:0048229|gametophyte development;GO:0048437|floral organ development	GO:0005886|plasma membrane;GO:0016021|integral component of membrane	GO:0004674|protein serine/threonine kinase activity;GO:0005524|ATP binding;GO:0033612|receptor serine/threonine kinase binding;GO:0043621|protein self-association	_	_	_	m.4090|AKT004152:1-2469(+)	complete	PF00069.22|Pkinase|Protein kinase domain|AKT004152.ti|m.4090:641-813;PF13855.3|LRR_8|Leucine rich repeat|AKT004152.ti|m.4090:282-339;PF07714.14|Pkinase_Tyr|Protein tyrosine kinase|AKT004152.ti|m.4090:642-810;PF08263.9|LRRNT_2|Leucine rich repeat N-terminal domain|AKT004152.ti|m.4090:23-62;PF00560.30|LRR_1|Leucine Rich Repeat|AKT004152.ti|m.4090:308-327
AKT006635	2.022318291	0.071505021	TP1	GO:0006855|drug transmembrane transport	GO:0005774|vacuolar membrane;GO:0016021|integral component of membrane	GO:0015297|antiporter activity	ko:K03327	TC.MATE, SLC47A, norM, mdtK, dinF	0	m.6616|AKT006635:1-1974(+)	complete	PF01554.15|MatE|MatE|AKT006635.ti|m.6616:38-198;PF01554.15|MatE|MatE|AKT006635.ti|m.6616:259-420;PF13833.3|EF-hand_8|EF-hand domain pair|AKT006635.ti|m.6616:523-550;PF13833.3|EF-hand_8|EF-hand domain pair|AKT006635.ti|m.6616:547-588;PF13833.3|EF-hand_8|EF-hand domain pair|AKT006635.ti|m.6616:608-656;PF13499.3|EF-hand_7|EF-hand domain pair|AKT006635.ti|m.6616:524-587;PF00036.29|EF-hand_1|EF hand|A…
AKT015404	0.57714396	0.028140808	TP1	GO:0001944|vasculature development;GO:0010067|procambium histogenesis;GO:0010089|xylem development;GO:0010223|secondary shoot formation;GO:0051301|cell division	GO:0005886|plasma membrane;GO:0016021|integral component of membrane	GO:0004674|protein serine/threonine kinase activity;GO:0005524|ATP binding	_	_	_	m.5299|AKT015404:1-2931(+)	complete	PF13855.3|LRR_8|Leucine rich repeat|AKT015404.ti|m.5299:273-332;PF13855.3|LRR_8|Leucine rich repeat|AKT015404.ti|m.5299:297-354;PF07714.14|Pkinase_Tyr|Protein tyrosine kinase|AKT015404.ti|m.5299:721-959;PF00069.22|Pkinase|Protein kinase domain|AKT015404.ti|m.5299:713-958;PF00560.30|LRR_1|Leucine Rich Repeat|AKT015404.ti|m.5299:250-271;PF08263.9|LRRNT_2|Leucine rich repeat N-terminal domain|AKT015…
AKT011798	0.679867851	0.047942412	TP1	GO:0009624|response to nematode;GO:0010119|regulation of stomatal movement;GO:0042128|nitrate assimilation;GO:0080168|abscisic acid transport	GO:0005886|plasma membrane;GO:0016021|integral component of membrane	GO:0015293|symporter activity;GO:0090440|abscisic acid transmembrane transporter activity	_	_	_	m.1726|AKT011798:1-1584(+)	complete	PF00854.18|PTR2|POT family|AKT011798.ti|m.1726:101-212;PF00854.18|PTR2|POT family|AKT011798.ti|m.1726:251-482
AKT001931	0.767760975	0.015404817	TP1	GO:0009934|regulation of meristem structural organization;GO:0010080|regulation of floral meristem growth;GO:0030154|cell differentiation;GO:0048833|specification of floral organ number	GO:0000325|plant-type vacuole;GO:0005886|plasma membrane;GO:0009506|plasmodesma;GO:0016020|membrane;GO:0016021|integral component of membrane	GO:0005524|ATP binding;GO:0033612|receptor serine/threonine kinase binding;GO:0043621|protein self-association	_	_	_	m.1918|AKT001931:1-2448(+)	complete	PF13855.3|LRR_8|Leucine rich repeat|AKT001931.ti|m.1918:120-179;PF00560.30|LRR_1|Leucine Rich Repeat|AKT001931.ti|m.1918:120-137;PF00560.30|LRR_1|Leucine Rich Repeat|AKT001931.ti|m.1918:242-264;PF00560.30|LRR_1|Leucine Rich Repeat|AKT001931.ti|m.1918:290-312;PF00560.30|LRR_1|Leucine Rich Repeat|AKT001931.ti|m.1918:362-382;PF08263.9|LRRNT_2|Leucine rich repeat N-terminal domain|AKT001931.ti|m.1918…
AKT002514	0.694174804	0.027422573	TP1	GO:0010051|xylem and phloem pattern formation;GO:0010311|lateral root formation;GO:0031540|regulation of anthocyanin biosynthetic process;GO:0048831|regulation of shoot system development;GO:1901141|regulation of lignin biosynthetic process;GO:1901333|positive regulation of lateral root development;GO:1902025|nitrate import;GO:2000023|regulation of lateral root development;GO:2000280|regulation o…	GO:0005886|plasma membrane;GO:0016021|integral component of membrane	GO:0001653|peptide receptor activity;GO:0004674|protein serine/threonine kinase activity;GO:0004714|transmembrane receptor protein tyrosine kinase activity;GO:0005524|ATP binding;GO:0017046|peptide hormone binding;GO:0042277|peptide binding	_	_	_	m.2510|AKT002514:1-2892(+)	complete	PF00069.22|Pkinase|Protein kinase domain|AKT002514.ti|m.2510:655-927;PF07714.14|Pkinase_Tyr|Protein tyrosine kinase|AKT002514.ti|m.2510:656-928;PF08263.9|LRRNT_2|Leucine rich repeat N-terminal domain|AKT002514.ti|m.2510:27-67;PF00560.30|LRR_1|Leucine Rich Repeat|AKT002514.ti|m.2510:458-480;PF00560.30|LRR_1|Leucine Rich Repeat|AKT002514.ti|m.2510:507-528
AKT001473	1.148647908	0.013312904	TP1	GO:0010311|lateral root formation;GO:0046323|glucose import	GO:0005886|plasma membrane;GO:0016021|integral component of membrane	GO:0005351|carbohydrate:proton symporter activity;GO:0005354|galactose transmembrane transporter activity;GO:0005355|glucose transmembrane transporter activity;GO:0005365|myo-inositol transmembrane transporter activity;GO:0015145|monosaccharide transmembrane transporter activity;GO:0015148|D-xylose transmembrane transporter activity;GO:0015168|glycerol transmembrane transporter activity;GO:001557…	_	_	_	m.1447|AKT001473:1-1449(+)	complete	PF00083.21|Sugar_tr|Sugar (and other) transporter|AKT001473.ti|m.1447:49-445;PF07690.13|MFS_1|Major Facilitator Superfamily|AKT001473.ti|m.1447:56-423
AKT012765	0.749546249	0.063011944	TP1	GO:0006623|protein targeting to vacuole	GO:0000326|protein storage vacuole;GO:0005783|endoplasmic reticulum;GO:0005789|endoplasmic reticulum membrane;GO:0005886|plasma membrane;GO:0016021|integral component of membrane;GO:0032586|protein storage vacuole membrane	_	_	_	_	m.2686|AKT012765:1-468(+)	complete	PF00168.27|C2|C2 domain|AKT012765.ti|m.2686:1-90
AKT005736	0.618042117	0.120085868	TP1	GO:0006820|anion transport;GO:0010150|leaf senescence;GO:0050982|detection of mechanical stimulus;GO:0097468|programmed cell death in response to reactive oxygen species	GO:0005886|plasma membrane;GO:0016021|integral component of membrane	GO:0008381|mechanosensitive ion channel activity	_	_	_	m.5710|AKT005736:1-1866(+)	5prime_partial	PF00924.15|MS_channel|Mechanosensitive ion channel|AKT005736.ti|m.5710:455-523
AKT002084	0.311832142	0.103459935	TP1	GO:0009845|seed germination;GO:0046355|mannan catabolic process	GO:0005576|extracellular region;GO:0071944|cell periphery	GO:0016985|mannan endo-1,4-beta-mannosidase activity	ko:K19355	MAN	path:ko00051	m.2076|AKT002084:1-1191(+)	complete	PF00150.15|Cellulase|Cellulase (glycosyl hydrolase family 5)|AKT002084.ti|m.2076:29-301
AKT004662	0.532694519	0.049470701	TP1	GO:0009834|plant-type secondary cell wall biogenesis;GO:0045492|xylan biosynthetic process	GO:0000139|Golgi membrane;GO:0005794|Golgi apparatus;GO:0016021|integral component of membrane	_	_	_	_	m.4603|AKT004662:1-921(+)	complete	PF04669.10|Polysacc_synt_4|Polysaccharide biosynthesis|AKT004662.ti|m.4603:95-283
AKT001840	0.435177392	0.000950368	TP1	GO:0005975|carbohydrate metabolic process	GO:0005576|extracellular region;GO:0005829|cytosol	GO:0004556|alpha-amylase activity;GO:0005509|calcium ion binding;GO:0103025|alpha-amylase activity (releasing maltohexaose)	ko:K01176	AMY, amyA, malS	path:ko00500;path:ko01100;path:ko04973	m.1824|AKT001840:1-1230(+)	complete	PF07821.9|Alpha-amyl_C2|Alpha-amylase C-terminal beta-sheet domain|AKT001840.ti|m.1824:352-408;PF00128.21|Alpha-amylase|Alpha amylase, catalytic domain|AKT001840.ti|m.1824:42-329
AKT000463	-0.465739289	0.038118472	TP1	GO:0055072|iron ion homeostasis;GO:0070574|cadmium ion transmembrane transport	GO:0012505|endomembrane system;GO:0016021|integral component of membrane	GO:0015086|cadmium ion transmembrane transporter activity	_	_	_	m.432|AKT000463:1-1458(+)	complete	PF01566.15|Nramp|Natural resistance-associated macrophage protein|AKT000463.ti|m.432:147-291;PF01566.15|Nramp|Natural resistance-associated macrophage protein|AKT000463.ti|m.432:295-377
AKT000551	-0.362808096	0.047443297	TP1	GO:0006486|protein glycosylation;GO:0045489|pectin biosynthetic process;GO:0071555|cell wall organization	GO:0000139|Golgi membrane;GO:0005768|endosome;GO:0005794|Golgi apparatus;GO:0005802|trans-Golgi network;GO:0016021|integral component of membrane	GO:0016757|transferase activity, transferring glycosyl groups	_	_	_	_	_	_
AKT000688	-2.453567864	0.033747973	TP1	GO:0000209|protein polyubiquitination;GO:0043161|proteasome-mediated ubiquitin-dependent protein catabolic process	GO:0000139|Golgi membrane;GO:0005794|Golgi apparatus;GO:0016021|integral component of membrane	GO:0008270|zinc ion binding;GO:0061630|ubiquitin protein ligase activity	_	_	_	m.641|AKT000688:1-783(+)	5prime_partial	PF13639.3|zf-RING_2|Ring finger domain|AKT000688.ti|m.641:167-208;PF17123.2|zf-RING_11|RING-like zinc finger|AKT000688.ti|m.641:167-194;PF13923.3|zf-C3HC4_2|Zinc finger, C3HC4 type (RING finger)|AKT000688.ti|m.641:167-207;PF00097.22|zf-C3HC4|Zinc finger, C3HC4 type (RING finger)|AKT000688.ti|m.641:167-207;PF12678.4|zf-rbx1|RING-H2 zinc finger domain|AKT000688.ti|m.641:180-208;PF14634.3|zf-RING_5|…
AKT001234	-0.97788776	0.048846998	TP1	0	GO:0005886|plasma membrane;GO:0016021|integral component of membrane	GO:0004674|protein serine/threonine kinase activity;GO:0005524|ATP binding	_	_	_	m.1201|AKT001234:1-3096(+)	complete	PF13855.3|LRR_8|Leucine rich repeat|AKT001234.ti|m.1201:150-208;PF13855.3|LRR_8|Leucine rich repeat|AKT001234.ti|m.1201:609-664;PF00069.22|Pkinase|Protein kinase domain|AKT001234.ti|m.1201:772-943;PF07714.14|Pkinase_Tyr|Protein tyrosine kinase|AKT001234.ti|m.1201:771-924;PF08263.9|LRRNT_2|Leucine rich repeat N-terminal domain|AKT001234.ti|m.1201:35-73;PF08263.9|LRRNT_2|Leucine rich repeat N-termi…
AKT001438	-1.030641265	0.041804319	TP1	GO:0015689|molybdate ion transport;GO:0090414|molybdate ion export from vacuole	GO:0005773|vacuole;GO:0009705|plant-type vacuole membrane;GO:0016021|integral component of membrane	GO:0015098|molybdate ion transmembrane transporter activity	_	_	_	m.1410|AKT001438:1-399(+)	complete	PF16983.2|MFS_MOT1|Molybdate transporter of MFS superfamily|AKT001438.ti|m.1410:1-65
AKT001439	-0.25186156	0.03107267	TP1	GO:0015689|molybdate ion transport	GO:0005739|mitochondrion;GO:0005773|vacuole;GO:0016021|integral component of membrane;GO:0031966|mitochondrial membrane	GO:0015098|molybdate ion transmembrane transporter activity	_	_	_	m.1411|AKT001439:1-741(+)	complete	PF16983.2|MFS_MOT1|Molybdate transporter of MFS superfamily|AKT001439.ti|m.1411:13-128
AKT001473	-0.57488615	0.0658	TP1	GO:0010311|lateral root formation;GO:0046323|glucose import	GO:0005886|plasma membrane;GO:0016021|integral component of membrane	GO:0005351|carbohydrate:proton symporter activity;GO:0005354|galactose transmembrane transporter activity;GO:0005355|glucose transmembrane transporter activity;GO:0005365|myo-inositol transmembrane transporter activity;GO:0015145|monosaccharide transmembrane transporter activity;GO:0015148|D-xylose transmembrane transporter activity;GO:0015168|glycerol transmembrane transporter activity;GO:001557…	_	_	_	m.1447|AKT001473:1-1449(+)	complete	PF00083.21|Sugar_tr|Sugar (and other) transporter|AKT001473.ti|m.1447:49-445;PF07690.13|MFS_1|Major Facilitator Superfamily|AKT001473.ti|m.1447:56-423
AKT001840	-0.479945534	0.0504	TP1	GO:0005975|carbohydrate metabolic process	GO:0005576|extracellular region;GO:0005829|cytosol	GO:0004556|alpha-amylase activity;GO:0005509|calcium ion binding;GO:0103025|alpha-amylase activity (releasing maltohexaose)	ko:K01176	AMY, amyA, malS	path:ko00500;path:ko01100;path:ko04973	m.1824|AKT001840:1-1230(+)	complete	PF07821.9|Alpha-amyl_C2|Alpha-amylase C-terminal beta-sheet domain|AKT001840.ti|m.1824:352-408;PF00128.21|Alpha-amylase|Alpha amylase, catalytic domain|AKT001840.ti|m.1824:42-329
AKT001929	-0.73448674	0.026979059	TP1	GO:0003333|amino acid transmembrane transport;GO:0015802|basic amino acid transport	GO:0005886|plasma membrane;GO:0016021|integral component of membrane;GO:0031965|nuclear membrane	GO:0015171|amino acid transmembrane transporter activity;GO:0015293|symporter activity	_	_	_	m.1916|AKT001929:1-1614(+)	complete	PF01490.15|Aa_trans|Transmembrane amino acid transporter protein|AKT001929.ti|m.1916:92-524
AKT001931	-1.823545891	0.031945588	TP1	GO:0009934|regulation of meristem structural organization;GO:0010080|regulation of floral meristem growth;GO:0030154|cell differentiation;GO:0048833|specification of floral organ number	GO:0000325|plant-type vacuole;GO:0005886|plasma membrane;GO:0009506|plasmodesma;GO:0016020|membrane;GO:0016021|integral component of membrane	GO:0005524|ATP binding;GO:0033612|receptor serine/threonine kinase binding;GO:0043621|protein self-association	_	_	_	m.1918|AKT001931:1-2448(+)	complete	PF13855.3|LRR_8|Leucine rich repeat|AKT001931.ti|m.1918:120-179;PF00560.30|LRR_1|Leucine Rich Repeat|AKT001931.ti|m.1918:120-137;PF00560.30|LRR_1|Leucine Rich Repeat|AKT001931.ti|m.1918:242-264;PF00560.30|LRR_1|Leucine Rich Repeat|AKT001931.ti|m.1918:290-312;PF00560.30|LRR_1|Leucine Rich Repeat|AKT001931.ti|m.1918:362-382;PF08263.9|LRRNT_2|Leucine rich repeat N-terminal domain|AKT001931.ti|m.1918…
AKT002084	-0.604535245	0.04824052	TP1	GO:0009845|seed germination;GO:0046355|mannan catabolic process	GO:0005576|extracellular region;GO:0071944|cell periphery	GO:0016985|mannan endo-1,4-beta-mannosidase activity	ko:K19355	MAN	path:ko00051	m.2076|AKT002084:1-1191(+)	complete	PF00150.15|Cellulase|Cellulase (glycosyl hydrolase family 5)|AKT002084.ti|m.2076:29-301
AKT002512	-2.474744611	0.081167779	TP1	GO:0015810|aspartate transmembrane transport;GO:0015827|tryptophan transport	GO:0005886|plasma membrane;GO:0016021|integral component of membrane	GO:0015172|acidic amino acid transmembrane transporter activity;GO:0015175|neutral amino acid transmembrane transporter activity;GO:0015293|symporter activity	_	_	_	m.2508|AKT002512:1-1017(+)	complete	PF01490.15|Aa_trans|Transmembrane amino acid transporter protein|AKT002512.ti|m.2508:26-211;PF01490.15|Aa_trans|Transmembrane amino acid transporter protein|AKT002512.ti|m.2508:236-324
AKT002514	0	0.112011104	TP1	GO:0010051|xylem and phloem pattern formation;GO:0010311|lateral root formation;GO:0031540|regulation of anthocyanin biosynthetic process;GO:0048831|regulation of shoot system development;GO:1901141|regulation of lignin biosynthetic process;GO:1901333|positive regulation of lateral root development;GO:1902025|nitrate import;GO:2000023|regulation of lateral root development;GO:2000280|regulation o…	GO:0005886|plasma membrane;GO:0016021|integral component of membrane	GO:0001653|peptide receptor activity;GO:0004674|protein serine/threonine kinase activity;GO:0004714|transmembrane receptor protein tyrosine kinase activity;GO:0005524|ATP binding;GO:0017046|peptide hormone binding;GO:0042277|peptide binding	_	_	_	m.2510|AKT002514:1-2892(+)	complete	PF00069.22|Pkinase|Protein kinase domain|AKT002514.ti|m.2510:655-927;PF07714.14|Pkinase_Tyr|Protein tyrosine kinase|AKT002514.ti|m.2510:656-928;PF08263.9|LRRNT_2|Leucine rich repeat N-terminal domain|AKT002514.ti|m.2510:27-67;PF00560.30|LRR_1|Leucine Rich Repeat|AKT002514.ti|m.2510:458-480;PF00560.30|LRR_1|Leucine Rich Repeat|AKT002514.ti|m.2510:507-528
AKT002516	0	0.091941883	TP1	GO:0010075|regulation of meristem growth;GO:0030154|cell differentiation;GO:0048229|gametophyte development;GO:0048437|floral organ development	GO:0005886|plasma membrane;GO:0016021|integral component of membrane	GO:0004674|protein serine/threonine kinase activity;GO:0005524|ATP binding;GO:0033612|receptor serine/threonine kinase binding;GO:0043621|protein self-association	_	_	_	m.2512|AKT002516:1-2127(+)	complete	PF13855.3|LRR_8|Leucine rich repeat|AKT002516.ti|m.2512:117-175;PF08263.9|LRRNT_2|Leucine rich repeat N-terminal domain|AKT002516.ti|m.2512:28-65
AKT002968	0	0.184608591	TP1	GO:0010150|leaf senescence;GO:0015839|cadaverine transport	GO:0005886|plasma membrane;GO:0009705|plant-type vacuole membrane;GO:0016021|integral component of membrane	GO:0005524|ATP binding;GO:0008514|organic anion transmembrane transporter activity;GO:0015226|carnitine transmembrane transporter activity	_	_	_	m.2951|AKT002968:1-1581(+)	complete	PF00083.21|Sugar_tr|Sugar (and other) transporter|AKT002968.ti|m.2951:119-502;PF07690.13|MFS_1|Major Facilitator Superfamily|AKT002968.ti|m.2951:121-461
AKT003946	0	0.18352345	TP1	GO:0006810|transport;GO:0009734|auxin-activated signaling pathway;GO:0009926|auxin polar transport;GO:0010252|auxin homeostasis;GO:0048830|adventitious root development	GO:0005783|endoplasmic reticulum;GO:0009921|auxin efflux carrier complex;GO:0016020|membrane;GO:0016021|integral component of membrane	GO:0005215|transporter activity;GO:0010329|auxin efflux transmembrane transporter activity	ko:K13947	PIN	0	m.3896|AKT003946:1-1806(+)	complete	PF03547.15|Mem_trans|Membrane transport protein|AKT003946.ti|m.3896:9-548;PF03547.15|Mem_trans|Membrane transport protein|AKT003946.ti|m.3896:555-596
AKT004152	-2.200529941	0.193077796	TP1	GO:0010075|regulation of meristem growth;GO:0030154|cell differentiation;GO:0048229|gametophyte development;GO:0048437|floral organ development	GO:0005886|plasma membrane;GO:0016021|integral component of membrane	GO:0004674|protein serine/threonine kinase activity;GO:0005524|ATP binding;GO:0033612|receptor serine/threonine kinase binding;GO:0043621|protein self-association	_	_	_	m.4090|AKT004152:1-2469(+)	complete	PF00069.22|Pkinase|Protein kinase domain|AKT004152.ti|m.4090:641-813;PF13855.3|LRR_8|Leucine rich repeat|AKT004152.ti|m.4090:282-339;PF07714.14|Pkinase_Tyr|Protein tyrosine kinase|AKT004152.ti|m.4090:642-810;PF08263.9|LRRNT_2|Leucine rich repeat N-terminal domain|AKT004152.ti|m.4090:23-62;PF00560.30|LRR_1|Leucine Rich Repeat|AKT004152.ti|m.4090:308-327
AKT004662	0	0.140802374	TP1	GO:0009834|plant-type secondary cell wall biogenesis;GO:0045492|xylan biosynthetic process	GO:0000139|Golgi membrane;GO:0005794|Golgi apparatus;GO:0016021|integral component of membrane	_	_	_	_	m.4603|AKT004662:1-921(+)	complete	PF04669.10|Polysacc_synt_4|Polysaccharide biosynthesis|AKT004662.ti|m.4603:95-283
AKT004869	0	0.122747374	TP1	GO:0009741|response to brassinosteroid;GO:0009753|response to jasmonic acid;GO:0009826|unidimensional cell growth;GO:0009867|jasmonic acid mediated signaling pathway;GO:0010268|brassinosteroid homeostasis;GO:0010358|leaf shaping;GO:0016125|sterol metabolic process;GO:0016132|brassinosteroid biosynthetic process;GO:0048366|leaf development	GO:0005783|endoplasmic reticulum;GO:0016021|integral component of membrane	GO:0005506|iron ion binding;GO:0010012|steroid 22-alpha hydroxylase activity;GO:0016705|oxidoreductase activity, acting on paired donors, with incorporation or reduction of molecular oxygen;GO:0020037|heme binding;GO:0080132|fatty acid alpha-hydroxylase activity	ko:K09587	CYP90B1, DWF4	path:ko00905;path:ko01100;path:ko01110	m.4826|AKT004869:1-1338(+)	complete	PF00067.19|p450|Cytochrome P450|AKT004869.ti|m.4826:146-421
AKT004940	0	0.140918153	TP1	GO:0000162|tryptophan biosynthetic process;GO:0006952|defense response;GO:0009734|auxin-activated signaling pathway;GO:0009826|unidimensional cell growth;GO:0009834|plant-type secondary cell wall biogenesis;GO:0009851|auxin biosynthetic process;GO:0010315|auxin efflux;GO:0071555|cell wall organization;GO:0090355|positive regulation of auxin metabolic process;GO:0090358|positive regulation of tryp…	GO:0005774|vacuolar membrane;GO:0005886|plasma membrane;GO:0009705|plant-type vacuole membrane;GO:0016021|integral component of membrane	GO:0022857|transmembrane transporter activity	_	_	_	m.4897|AKT004940:1-1191(+)	complete	PF00892.17|EamA|EamA-like transporter family|AKT004940.ti|m.4897:23-135;PF00892.17|EamA|EamA-like transporter family|AKT004940.ti|m.4897:209-347
AKT005124	-2.726017646	0.046775847	TP1	0	GO:0005576|extracellular region;GO:0005829|cytosol;GO:0009505|plant-type cell wall;GO:0009506|plasmodesma;GO:0016020|membrane	_	_	_	_	m.5093|AKT005124:1-720(+)	complete	PF01357.18|Pollen_allerg_1|Pollen allergen|AKT005124.ti|m.5093:125-202;PF03330.15|DPBB_1|Lytic transglycolase|AKT005124.ti|m.5093:57-118
AKT005736	0	0.025654116	TP1	GO:0006820|anion transport;GO:0010150|leaf senescence;GO:0050982|detection of mechanical stimulus;GO:0097468|programmed cell death in response to reactive oxygen species	GO:0005886|plasma membrane;GO:0016021|integral component of membrane	GO:0008381|mechanosensitive ion channel activity	_	_	_	m.5710|AKT005736:1-1866(+)	5prime_partial	PF00924.15|MS_channel|Mechanosensitive ion channel|AKT005736.ti|m.5710:455-523
AKT006250	-3.510359444	0.078869264	TP1	GO:0006810|transport	GO:0005886|plasma membrane;GO:0016021|integral component of membrane	GO:0022857|transmembrane transporter activity	_	_	_	m.6241|AKT006250:1-1044(+)	complete	PF00892.17|EamA|EamA-like transporter family|AKT006250.ti|m.6241:6-138;PF00892.17|EamA|EamA-like transporter family|AKT006250.ti|m.6241:173-311
AKT006635	0	0.050974521	TP1	GO:0006855|drug transmembrane transport	GO:0005774|vacuolar membrane;GO:0016021|integral component of membrane	GO:0015297|antiporter activity	ko:K03327	TC.MATE, SLC47A, norM, mdtK, dinF	0	m.6616|AKT006635:1-1974(+)	complete	PF01554.15|MatE|MatE|AKT006635.ti|m.6616:38-198;PF01554.15|MatE|MatE|AKT006635.ti|m.6616:259-420;PF13833.3|EF-hand_8|EF-hand domain pair|AKT006635.ti|m.6616:523-550;PF13833.3|EF-hand_8|EF-hand domain pair|AKT006635.ti|m.6616:547-588;PF13833.3|EF-hand_8|EF-hand domain pair|AKT006635.ti|m.6616:608-656;PF13499.3|EF-hand_7|EF-hand domain pair|AKT006635.ti|m.6616:524-587;PF00036.29|EF-hand_1|EF hand|A…
AKT006675	-6.179234638	0.049507338	TP1	0	GO:0005886|plasma membrane;GO:0016021|integral component of membrane	GO:0080054|low-affinity nitrate transmembrane transporter activity	_	_	_	m.6663|AKT006675:1-1467(+)	complete	PF00854.18|PTR2|POT family|AKT006675.ti|m.6663:99-476
AKT007169	-0.879654381	0.207160705	TP1	GO:0043161|proteasome-mediated ubiquitin-dependent protein catabolic process	GO:0016021|integral component of membrane	GO:0046872|metal ion binding;GO:0061630|ubiquitin protein ligase activity	_	_	_	m.7174|AKT007169:1-972(+)	complete	_
AKT007832	0	0.046453288	TP1	GO:0000162|tryptophan biosynthetic process;GO:0006952|defense response;GO:0009734|auxin-activated signaling pathway;GO:0009826|unidimensional cell growth;GO:0009834|plant-type secondary cell wall biogenesis;GO:0009851|auxin biosynthetic process;GO:0010315|auxin efflux;GO:0071555|cell wall organization;GO:0090355|positive regulation of auxin metabolic process;GO:0090358|positive regulation of tryp…	GO:0005774|vacuolar membrane;GO:0005886|plasma membrane;GO:0009705|plant-type vacuole membrane;GO:0016021|integral component of membrane	GO:0022857|transmembrane transporter activity	_	_	_	m.7823|AKT007832:1-459(+)	5prime_partial	PF00892.17|EamA|EamA-like transporter family|AKT007832.ti|m.7823:39-148
AKT008404	-0.661900213	0.155801017	TP1	0	GO:0016021|integral component of membrane	GO:0005215|transporter activity	_	_	_	m.8385|AKT008404:1-1350(+)	5prime_partial	PF00854.18|PTR2|POT family|AKT008404.ti|m.8385:6-401;PF07690.13|MFS_1|Major Facilitator Superfamily|AKT008404.ti|m.8385:6-382
AKT009506	-0.756273876	0.066315157	TP1	GO:0006855|drug transmembrane transport	GO:0016021|integral component of membrane	GO:0015297|antiporter activity	ko:K03327	TC.MATE, SLC47A, norM, mdtK, dinF	0	m.9411|AKT009506:1-1311(+)	complete	PF01554.15|MatE|MatE|AKT009506.ti|m.9411:6-156;PF01554.15|MatE|MatE|AKT009506.ti|m.9411:218-379
AKT010701	0	0.130934567	TP1	GO:0006810|transport	GO:0005886|plasma membrane;GO:0016021|integral component of membrane	GO:0022857|transmembrane transporter activity	_	_	_	m.674|AKT010701:1-897(+)	5prime_partial	_
AKT011713	-1.707660922	0.260053233	TP1	GO:0043161|proteasome-mediated ubiquitin-dependent protein catabolic process	GO:0016021|integral component of membrane	GO:0046872|metal ion binding;GO:0061630|ubiquitin protein ligase activity	_	_	_	m.1643|AKT011713:1-1131(+)	complete	PF13639.3|zf-RING_2|Ring finger domain|AKT011713.ti|m.1643:141-184;PF12678.4|zf-rbx1|RING-H2 zinc finger domain|AKT011713.ti|m.1643:140-184;PF17123.2|zf-RING_11|RING-like zinc finger|AKT011713.ti|m.1643:141-170;PF12861.4|zf-ANAPC11|Anaphase-promoting complex subunit 11 RING-H2 finger|AKT011713.ti|m.1643:139-187;PF00097.22|zf-C3HC4|Zinc finger, C3HC4 type (RING finger)|AKT011713.ti|m.1643:142-183
AKT011728	0	0.227101804	TP1	GO:0055085|transmembrane transport	GO:0005618|cell wall;GO:0005773|vacuole;GO:0005783|endoplasmic reticulum;GO:0009506|plasmodesma;GO:0016021|integral component of membrane	GO:0005215|transporter activity	_	_	_	m.1657|AKT011728:1-1488(+)	complete	PF00860.17|Xan_ur_permease|Permease family|AKT011728.ti|m.1657:42-198;PF00860.17|Xan_ur_permease|Permease family|AKT011728.ti|m.1657:222-405
AKT011798	-0.718238604	0.248451618	TP1	GO:0009624|response to nematode;GO:0010119|regulation of stomatal movement;GO:0042128|nitrate assimilation;GO:0080168|abscisic acid transport	GO:0005886|plasma membrane;GO:0016021|integral component of membrane	GO:0015293|symporter activity;GO:0090440|abscisic acid transmembrane transporter activity	_	_	_	m.1726|AKT011798:1-1584(+)	complete	PF00854.18|PTR2|POT family|AKT011798.ti|m.1726:101-212;PF00854.18|PTR2|POT family|AKT011798.ti|m.1726:251-482
AKT012765	-0.549648285	0.137090494	TP1	GO:0006623|protein targeting to vacuole	GO:0000326|protein storage vacuole;GO:0005783|endoplasmic reticulum;GO:0005789|endoplasmic reticulum membrane;GO:0005886|plasma membrane;GO:0016021|integral component of membrane;GO:0032586|protein storage vacuole membrane	_	_	_	_	m.2686|AKT012765:1-468(+)	complete	PF00168.27|C2|C2 domain|AKT012765.ti|m.2686:1-90
AKT012766	-0.441757714	0.151	TP1	0	GO:0005789|endoplasmic reticulum membrane;GO:0005886|plasma membrane;GO:0016021|integral component of membrane;GO:0032586|protein storage vacuole membrane	_	_	_	_	m.2687|AKT012766:1-573(+)	complete	PF00168.27|C2|C2 domain|AKT012766.ti|m.2687:9-118
AKT013060	0	0.090779763	TP1	GO:0006810|transport	GO:0005886|plasma membrane;GO:0016021|integral component of membrane	GO:0022857|transmembrane transporter activity	_	_	_	m.2977|AKT013060:724-1176(+);m.2976|AKT013060:1-681(+)	complete;complete	PF00892.17|EamA|EamA-like transporter family|AKT013060.ti|m.2976:18-158
AKT013280	-0.635747885	0.148380694	TP1	GO:0009555|pollen development;GO:0009734|auxin-activated signaling pathway;GO:0009926|auxin polar transport;GO:0010252|auxin homeostasis;GO:0080162|intracellular auxin transport	GO:0005783|endoplasmic reticulum;GO:0005789|endoplasmic reticulum membrane;GO:0005886|plasma membrane;GO:0016021|integral component of membrane	GO:0010329|auxin efflux transmembrane transporter activity;GO:0080161|auxin transmembrane transporter activity	ko:K13947	PIN	0	m.3184|AKT013280:1-966(+)	complete	PF03547.15|Mem_trans|Membrane transport protein|AKT013280.ti|m.3184:10-321
AKT013324	-0.650387728	0.198297532	TP1	GO:0055114|oxidation-reduction process	GO:0005886|plasma membrane;GO:0009506|plasmodesma;GO:0016021|integral component of membrane	GO:0046872|metal ion binding	_	_	_	m.3228|AKT013324:1-1020(+)	complete	PF04526.10|DUF568|Protein of unknown function (DUF568)|AKT013324.ti|m.3228:92-161;PF03188.13|Cytochrom_B561|Eukaryotic cytochrome b561|AKT013324.ti|m.3228:162-286
AKT013359	-0.666947024	0.114074321	TP1	GO:0009845|seed germination;GO:0009846|pollen germination	GO:0005576|extracellular region	GO:0003993|acid phosphatase activity;GO:0046872|metal ion binding	_	_	_	m.3264|AKT013359:1-1428(+)	complete	PF00149.25|Metallophos|Calcineurin-like phosphoesterase|AKT013359.ti|m.3264:194-406;PF16656.2|Pur_ac_phosph_N|Purple acid Phosphatase, N-terminal domain|AKT013359.ti|m.3264:70-182
AKT013423	-1.881618008	0.118	TP1	GO:0006799|polyphosphate biosynthetic process;GO:0016036|cellular response to phosphate starvation;GO:0048016|inositol phosphate-mediated signaling	GO:0000139|Golgi membrane;GO:0005789|endoplasmic reticulum membrane;GO:0005794|Golgi apparatus;GO:0005802|trans-Golgi network;GO:0005886|plasma membrane;GO:0016021|integral component of membrane	GO:0000822|inositol hexakisphosphate binding;GO:0015114|phosphate ion transmembrane transporter activity	_	_	_	m.3327|AKT013423:1-2070(+)	5prime_partial	PF03105.16|SPX|SPX domain|AKT013423.ti|m.3327:1-35;PF03105.16|SPX|SPX domain|AKT013423.ti|m.3327:74-322;PF03124.11|EXS|EXS family|AKT013423.ti|m.3327:412-534;PF03124.11|EXS|EXS family|AKT013423.ti|m.3327:533-673
AKT013663	-2.842924213	0.047917821	TP1	GO:0006468|protein phosphorylation;GO:0006952|defense response;GO:0007166|cell surface receptor signaling pathway	GO:0005886|plasma membrane;GO:0009506|plasmodesma	GO:0004675|transmembrane receptor protein serine/threonine kinase activity;GO:0005524|ATP binding	ko:K04733	IRAK4	path:ko04064;path:ko04620;path:ko04621;path:ko04624;path:ko04722;path:ko05133;path:ko05140;path:ko05142;path:ko05145;path:ko05152;path:ko05162;path:ko05164	m.3564|AKT013663:1-939(+)	complete	PF07714.14|Pkinase_Tyr|Protein tyrosine kinase|AKT013663.ti|m.3564:79-264;PF00069.22|Pkinase|Protein kinase domain|AKT013663.ti|m.3564:77-263
AKT014147	-0.999505594	0.0189	TP1	GO:0080092|regulation of pollen tube growth	GO:0016021|integral component of membrane	GO:0004672|protein kinase activity;GO:0005524|ATP binding	_	_	_	m.4060|AKT014147:1-3030(+)	complete	PF13905.3|Thioredoxin_8|Thioredoxin-like|AKT014147.ti|m.4060:666-757;PF13905.3|Thioredoxin_8|Thioredoxin-like|AKT014147.ti|m.4060:825-918;PF00069.22|Pkinase|Protein kinase domain|AKT014147.ti|m.4060:330-597;PF07714.14|Pkinase_Tyr|Protein tyrosine kinase|AKT014147.ti|m.4060:331-598;PF13855.3|LRR_8|Leucine rich repeat|AKT014147.ti|m.4060:119-178;PF00578.18|AhpC-TSA|AhpC/TSA family|AKT014147.ti|m.40…
AKT014739	-0.406404913	0.026559382	TP1	GO:0003333|amino acid transmembrane transport	GO:0005886|plasma membrane;GO:0016021|integral component of membrane	GO:0015171|amino acid transmembrane transporter activity	_	_	_	m.4607|AKT014739:1-1227(+)	complete	PF01490.15|Aa_trans|Transmembrane amino acid transporter protein|AKT014739.ti|m.4607:26-316;PF01490.15|Aa_trans|Transmembrane amino acid transporter protein|AKT014739.ti|m.4607:320-392;PF03222.10|Trp_Tyr_perm|Tryptophan/tyrosine permease family|AKT014739.ti|m.4607:27-182
AKT015361	-2.415511128	0.03377677	TP1	0	GO:0005774|vacuolar membrane;GO:0016021|integral component of membrane	GO:0004427|inorganic diphosphatase activity;GO:0009678|pyrophosphate hydrolysis-driven proton transmembrane transporter activity;GO:0046872|metal ion binding	ko:K01507	ppa	path:ko00190	m.5255|AKT015361:1-1878(+)	5prime_partial	PF03030.13|H_PPase|Inorganic H+ pyrophosphatase|AKT015361.ti|m.5255:54-291;PF03030.13|H_PPase|Inorganic H+ pyrophosphatase|AKT015361.ti|m.5255:298-455;PF03030.13|H_PPase|Inorganic H+ pyrophosphatase|AKT015361.ti|m.5255:453-610
AKT015404	0	0.045755801	TP1	GO:0001944|vasculature development;GO:0010067|procambium histogenesis;GO:0010089|xylem development;GO:0010223|secondary shoot formation;GO:0051301|cell division	GO:0005886|plasma membrane;GO:0016021|integral component of membrane	GO:0004674|protein serine/threonine kinase activity;GO:0005524|ATP binding	_	_	_	m.5299|AKT015404:1-2931(+)	complete	PF13855.3|LRR_8|Leucine rich repeat|AKT015404.ti|m.5299:273-332;PF13855.3|LRR_8|Leucine rich repeat|AKT015404.ti|m.5299:297-354;PF07714.14|Pkinase_Tyr|Protein tyrosine kinase|AKT015404.ti|m.5299:721-959;PF00069.22|Pkinase|Protein kinase domain|AKT015404.ti|m.5299:713-958;PF00560.30|LRR_1|Leucine Rich Repeat|AKT015404.ti|m.5299:250-271;PF08263.9|LRRNT_2|Leucine rich repeat N-terminal domain|AKT015…
AKT015569	-3.432379572	0.019032177	TP1	GO:0006865|amino acid transport;GO:0009615|response to virus;GO:0019048|modulation by virus of host morphology or physiology;GO:0032940|secretion by cell;GO:0080143|regulation of amino acid export	GO:0016021|integral component of membrane	_	_	_	_	m.5468|AKT015569:1-363(+)	complete	_
AKT016105	0	0.059396932	TP1	GO:0006468|protein phosphorylation;GO:0007166|cell surface receptor signaling pathway	GO:0005886|plasma membrane;GO:0016021|integral component of membrane	GO:0004675|transmembrane receptor protein serine/threonine kinase activity;GO:0005524|ATP binding;GO:0019901|protein kinase binding	_	_	_	m.5991|AKT016105:1-1938(+)	complete	PF07714.14|Pkinase_Tyr|Protein tyrosine kinase|AKT016105.ti|m.5991:377-638;PF00069.22|Pkinase|Protein kinase domain|AKT016105.ti|m.5991:374-636;PF13855.3|LRR_8|Leucine rich repeat|AKT016105.ti|m.5991:122-181;PF08263.9|LRRNT_2|Leucine rich repeat N-terminal domain|AKT016105.ti|m.5991:1-32
AKT016146	0	0.048983393	TP1	GO:0006855|drug transmembrane transport;GO:0071244|cellular response to carbon dioxide;GO:1902456|regulation of stomatal opening	GO:0005886|plasma membrane;GO:0016021|integral component of membrane	GO:0015297|antiporter activity	ko:K03327	TC.MATE, SLC47A, norM, mdtK, dinF	0	m.6037|AKT016146:1-1449(+)	complete	PF01554.15|MatE|MatE|AKT016146.ti|m.6037:38-197;PF01554.15|MatE|MatE|AKT016146.ti|m.6037:260-423
AKT017108	-1.386618547	0.0357	TP1	GO:0006952|defense response	GO:0005789|endoplasmic reticulum membrane;GO:0009506|plasmodesma;GO:0016021|integral component of membrane;GO:0046658|anchored component of plasma membrane	_	_	_	_	m.7002|AKT017108:1-594(+)	complete	PF03168.10|LEA_2|Late embryogenesis abundant protein|AKT017108.ti|m.7002:71-171
AKT017428	-1.278066542	0.015011282	TP1	GO:0006810|transport;GO:0016032|viral process	GO:0009506|plasmodesma;GO:0016021|integral component of membrane	_	_	_	_	m.7303|AKT017428:1-729(+)	complete	PF01657.14|Stress-antifung|Salt stress response/antifungal|AKT017428.ti|m.7303:6-97;PF01657.14|Stress-antifung|Salt stress response/antifungal|AKT017428.ti|m.7303:113-195
AKT018724	-3.548801416	0.106699562	TP1	0	GO:0005783|endoplasmic reticulum;GO:0005886|plasma membrane;GO:0016021|integral component of membrane	GO:0004672|protein kinase activity;GO:0005524|ATP binding	_	_	_	m.8569|AKT018724:1-2496(+)	complete	PF13855.3|LRR_8|Leucine rich repeat|AKT018724.ti|m.8569:114-172;PF13855.3|LRR_8|Leucine rich repeat|AKT018724.ti|m.8569:425-484;PF00560.30|LRR_1|Leucine Rich Repeat|AKT018724.ti|m.8569:114-133;PF00560.30|LRR_1|Leucine Rich Repeat|AKT018724.ti|m.8569:139-160;PF00560.30|LRR_1|Leucine Rich Repeat|AKT018724.ti|m.8569:210-232;PF08263.9|LRRNT_2|Leucine rich repeat N-terminal domain|AKT018724.ti|m.8569:…
AKT018823	-5.153632748	0.0332	TP1	0	GO:0005887|integral component of plasma membrane;GO:0009506|plasmodesma	GO:0008271|secondary active sulfate transmembrane transporter activity;GO:0015116|sulfate transmembrane transporter activity;GO:0015293|symporter activity	ko:K17471	SULTR3	0	m.8657|AKT018823:1-1968(+)	complete	PF00916.17|Sulfate_transp|Sulfate permease family|AKT018823.ti|m.8657:90-469;PF01740.18|STAS|STAS domain|AKT018823.ti|m.8657:531-640
AKT020788	-1.643452513	0.015455255	TP1	GO:0010075|regulation of meristem growth;GO:0030154|cell differentiation;GO:0048437|floral organ development	GO:0005886|plasma membrane;GO:0016021|integral component of membrane	GO:0004674|protein serine/threonine kinase activity;GO:0005524|ATP binding	_	_	_	m.744|AKT020788:1-2115(+)	complete	PF13855.3|LRR_8|Leucine rich repeat|AKT020788.ti|m.744:345-403;PF00560.30|LRR_1|Leucine Rich Repeat|AKT020788.ti|m.744:250-272;PF00560.30|LRR_1|Leucine Rich Repeat|AKT020788.ti|m.744:298-318;PF00560.30|LRR_1|Leucine Rich Repeat|AKT020788.ti|m.744:470-489;PF08263.9|LRRNT_2|Leucine rich repeat N-terminal domain|AKT020788.ti|m.744:36-76;PF13516.3|LRR_6|Leucine Rich repeat|AKT020788.ti|m.744:296-312
AKT020837	-0.873099622	0.027813799	TP1	0	GO:0005886|plasma membrane;GO:0016021|integral component of membrane	GO:0004714|transmembrane receptor protein tyrosine kinase activity;GO:0005524|ATP binding	_	_	_	m.794|AKT020837:1-2385(+)	complete	PF07714.14|Pkinase_Tyr|Protein tyrosine kinase|AKT020837.ti|m.794:450-587;PF00069.22|Pkinase|Protein kinase domain|AKT020837.ti|m.794:451-587;PF00560.30|LRR_1|Leucine Rich Repeat|AKT020837.ti|m.794:88-110;PF00560.30|LRR_1|Leucine Rich Repeat|AKT020837.ti|m.794:287-308;PF08263.9|LRRNT_2|Leucine rich repeat N-terminal domain|AKT020837.ti|m.794:26-60
AKT021078	-1.301662395	0.111969617	TP1	0	GO:0016021|integral component of membrane;GO:0031969|chloroplast membrane	GO:0015171|amino acid transmembrane transporter activity	_	_	_	m.1044|AKT021078:1-1656(+)	complete	PF13520.3|AA_permease_2|Amino acid permease|AKT021078.ti|m.1044:16-437;PF00324.18|AA_permease|Amino acid permease|AKT021078.ti|m.1044:21-395;PF13906.3|AA_permease_C|C-terminus of AA_permease|AKT021078.ti|m.1044:467-517
AKT021266	0	0.060987191	TP1	GO:0006810|transport	GO:0009535|chloroplast thylakoid membrane;GO:0016021|integral component of membrane	GO:0008137|NADH dehydrogenase (ubiquinone) activity;GO:0048038|quinone binding	ko:K05578	ndhG	path:ko00190;path:ko01100	_	_	_
AKT022113	0	0.0267	TP1	GO:0006810|transport	GO:0005886|plasma membrane;GO:0016021|integral component of membrane	GO:0022857|transmembrane transporter activity	_	_	_	m.2057|AKT022113:1-654(+)	complete	_
AKT022313	-1.175299253	0.0694	TP1	GO:0006810|transport	GO:0005886|plasma membrane;GO:0016021|integral component of membrane	GO:0022857|transmembrane transporter activity	_	_	_	m.2249|AKT022313:1-1122(+)	complete	PF00892.17|EamA|EamA-like transporter family|AKT022313.ti|m.2249:7-137;PF00892.17|EamA|EamA-like transporter family|AKT022313.ti|m.2249:173-311
AKT023566	-1.495935502	0.029950056	TP1	GO:0009408|response to heat	GO:0009506|plasmodesma;GO:0031225|anchored component of membrane;GO:0046658|anchored component of plasma membrane	GO:0001872|(1->3)-beta-D-glucan binding;GO:0004553|hydrolase activity, hydrolyzing O-glycosyl compounds;GO:0030247|polysaccharide binding	_	_	_	m.3366|AKT023566:1-309(+)	3prime_partial	PF07983.10|X8|X8 domain|AKT023566.ti|m.3366:15-86
AKT025292	-1.195401189	0.020010812	TP1	GO:0015979|photosynthesis;GO:0018298|protein-chromophore linkage	GO:0009522|photosystem I;GO:0009535|chloroplast thylakoid membrane;GO:0016021|integral component of membrane	GO:0016168|chlorophyll binding;GO:0016491|oxidoreductase activity;GO:0046872|metal ion binding;GO:0051539|4 iron, 4 sulfur cluster binding	ko:K02689	psaA	path:ko00195;path:ko01100	m.4961|AKT025292:1-1872(+)	complete	PF00223.16|PsaA_PsaB|Photosystem I psaA/psaB protein|AKT025292.ti|m.4961:32-113;PF00223.16|PsaA_PsaB|Photosystem I psaA/psaB protein|AKT025292.ti|m.4961:142-617
AKT025293	-0.730513475	0.023386755	TP1	GO:0015979|photosynthesis;GO:0018298|protein-chromophore linkage	GO:0009522|photosystem I;GO:0009535|chloroplast thylakoid membrane;GO:0016021|integral component of membrane	GO:0016168|chlorophyll binding;GO:0016491|oxidoreductase activity;GO:0046872|metal ion binding;GO:0051539|4 iron, 4 sulfur cluster binding	ko:K02690	psaB	path:ko00195;path:ko01100	m.4962|AKT025293:1-2205(+)	complete	PF00223.16|PsaA_PsaB|Photosystem I psaA/psaB protein|AKT025293.ti|m.4962:8-727
AKT025425	-2.233851335	0.020928494	TP1	GO:0035265|organ growth	GO:0016021|integral component of membrane	_	_	_	_	m.5071|AKT025425:1-849(+)	complete	PF00335.17|Tetraspannin|Tetraspanin family|AKT025425.ti|m.5071:6-241
AKT007854	8.185022863	8.98E-10	TP2	GO:0002237|response to molecule of bacterial origin;GO:0008219|cell death;GO:0009411|response to UV;GO:0009617|response to bacterium;GO:0009626|plant-type hypersensitive response;GO:0009863|salicylic acid mediated signaling pathway	GO:0005739|mitochondrion;GO:0005740|mitochondrial envelope;GO:0005741|mitochondrial outer membrane;GO:0016021|integral component of membrane	GO:0005524|ATP binding;GO:0016887|ATPase activity;GO:0042802|identical protein binding	_	_	_	m.7844|AKT007854:1-1473(+)	complete	PF14363.3|AAA_assoc|Domain associated at C-terminal with AAA|AKT007854.ti|m.7844:35-128;PF00004.26|AAA|ATPase family associated with various cellular activities (AAA)|AKT007854.ti|m.7844:255-387
AKT007855	8.485825438	2.43E-11	TP2	GO:0002237|response to molecule of bacterial origin;GO:0008219|cell death;GO:0009411|response to UV;GO:0009617|response to bacterium;GO:0009626|plant-type hypersensitive response;GO:0009863|salicylic acid mediated signaling pathway	GO:0005739|mitochondrion;GO:0005740|mitochondrial envelope;GO:0005741|mitochondrial outer membrane;GO:0016021|integral component of membrane	GO:0005524|ATP binding;GO:0016887|ATPase activity;GO:0042802|identical protein binding	_	_	_	m.7845|AKT007855:1-1473(+)	complete	PF14363.3|AAA_assoc|Domain associated at C-terminal with AAA|AKT007855.ti|m.7845:35-128;PF00004.26|AAA|ATPase family associated with various cellular activities (AAA)|AKT007855.ti|m.7845:255-387
AKT014273	3.466338013	3.11E-08	TP2	GO:0009617|response to bacterium;GO:0042545|cell wall modification;GO:0045490|pectin catabolic process	GO:0005576|extracellular region;GO:0005618|cell wall;GO:0071944|cell periphery	GO:0030599|pectinesterase activity;GO:0045330|aspartyl esterase activity;GO:0046910|pectinesterase inhibitor activity	_	_	_	m.4181|AKT014273:1-1263(+)	complete	PF01095.16|Pectinesterase|Pectinesterase|AKT014273.ti|m.4181:231-311;PF01095.16|Pectinesterase|Pectinesterase|AKT014273.ti|m.4181:312-405;PF04043.12|PMEI|Plant invertase/pectin methylesterase inhibitor|AKT014273.ti|m.4181:42-188
AKT014274	3.389530334	5.01E-13	TP2	GO:0042545|cell wall modification;GO:0045490|pectin catabolic process	GO:0005576|extracellular region;GO:0005618|cell wall	GO:0004857|enzyme inhibitor activity;GO:0030599|pectinesterase activity;GO:0045330|aspartyl esterase activity	ko:K01051	E3.1.1.11	path:ko00040;path:ko01100	m.4182|AKT014274:1-1560(+)	complete	PF01095.16|Pectinesterase|Pectinesterase|AKT014274.ti|m.4182:206-502;PF04043.12|PMEI|Plant invertase/pectin methylesterase inhibitor|AKT014274.ti|m.4182:49-155
AKT014276	1.939852596	0.000787177	TP2	GO:0042545|cell wall modification;GO:0045490|pectin catabolic process	GO:0005576|extracellular region;GO:0005618|cell wall	GO:0004857|enzyme inhibitor activity;GO:0030599|pectinesterase activity;GO:0045330|aspartyl esterase activity	ko:K01051	E3.1.1.11	path:ko00040;path:ko01100	m.4183|AKT014276:1-1494(+)	complete	PF01095.16|Pectinesterase|Pectinesterase|AKT014276.ti|m.4183:258-376;PF01095.16|Pectinesterase|Pectinesterase|AKT014276.ti|m.4183:376-474;PF04043.12|PMEI|Plant invertase/pectin methylesterase inhibitor|AKT014276.ti|m.4183:53-208
AKT015633	1.335611811	0.001739788	TP2	GO:0006754|ATP biosynthetic process	GO:0005886|plasma membrane;GO:0016021|integral component of membrane	GO:0005524|ATP binding;GO:0008553|proton-exporting ATPase activity, phosphorylative mechanism;GO:0046872|metal ion binding	ko:K01535	PMA1, PMA2	path:ko00190	m.5536|AKT015633:1-1743(+)	complete	PF00702.23|Hydrolase|haloacid dehalogenase-like hydrolase|AKT015633.ti|m.5536:110-231;PF00690.23|Cation_ATPase_N|Cation transporter/ATPase, N-terminus|AKT015633.ti|m.5536:22-60
AKT018487	1.325597135	0.000395648	TP2	GO:0042545|cell wall modification;GO:0045490|pectin catabolic process	GO:0005576|extracellular region;GO:0009505|plant-type cell wall;GO:0071944|cell periphery	GO:0030599|pectinesterase activity;GO:0045330|aspartyl esterase activity;GO:0046910|pectinesterase inhibitor activity	ko:K01051	E3.1.1.11	path:ko00040;path:ko01100	m.8348|AKT018487:1-1188(+)	5prime_partial	PF01095.16|Pectinesterase|Pectinesterase|AKT018487.ti|m.8348:91-379
AKT001393	-1.629186642	0.032573465	TP2	GO:0006810|transport	GO:0016021|integral component of membrane	GO:0005524|ATP binding;GO:0016887|ATPase activity	_	_	_	m.1364|AKT001393:1-10833(+)	5prime_partial	PF01061.21|ABC2_membrane|ABC-2 type transporter|AKT001393.ti|m.1364:926-1009;PF01061.21|ABC2_membrane|ABC-2 type transporter|AKT001393.ti|m.1364:1009-1120;PF01061.21|ABC2_membrane|ABC-2 type transporter|AKT001393.ti|m.1364:1614-1798;PF01061.21|ABC2_membrane|ABC-2 type transporter|AKT001393.ti|m.1364:2205-2419;PF01061.21|ABC2_membrane|ABC-2 type transporter|AKT001393.ti|m.1364:3457-3545;PF00005.24…
AKT002610	8.654312608	5.37E-28	TP2	GO:0009611|response to wounding;GO:0009651|response to salt stress;GO:0009737|response to abscisic acid;GO:0010222|stem vascular tissue pattern formation;GO:0010588|cotyledon vascular tissue pattern formation;GO:0015908|fatty acid transport;GO:0080051|cutin transport	GO:0005886|plasma membrane;GO:0009897|external side of plasma membrane;GO:0016021|integral component of membrane	GO:0005524|ATP binding;GO:0015245|fatty acid transmembrane transporter activity;GO:0042626|ATPase-coupled transmembrane transporter activity;GO:0042803|protein homodimerization activity	_	_	_	m.2602|AKT002610:1-2055(+)	complete	PF01061.21|ABC2_membrane|ABC-2 type transporter|AKT002610.ti|m.2602:380-591;PF00005.24|ABC_tran|ABC transporter|AKT002610.ti|m.2602:80-230
AKT002657	2.375997017	0.002636881	TP2	GO:0009767|photosynthetic electron transport chain;GO:0035434|copper ion transmembrane transport;GO:0055070|copper ion homeostasis	GO:0009507|chloroplast;GO:0009536|plastid;GO:0009570|chloroplast stroma;GO:0009941|chloroplast envelope;GO:0016021|integral component of membrane;GO:0031969|chloroplast membrane	GO:0005375|copper ion transmembrane transporter activity;GO:0005524|ATP binding;GO:0016531|copper chaperone activity;GO:0019829|ATPase-coupled cation transmembrane transporter activity	_	_	_	m.2654|AKT002657:1-723(+)	complete	_
AKT002846	5.288718369	9.19E-09	TP2	GO:0009611|response to wounding;GO:0009651|response to salt stress;GO:0009737|response to abscisic acid;GO:0010222|stem vascular tissue pattern formation;GO:0010588|cotyledon vascular tissue pattern formation;GO:0015908|fatty acid transport;GO:0080051|cutin transport	GO:0005886|plasma membrane;GO:0009897|external side of plasma membrane;GO:0016021|integral component of membrane	GO:0005524|ATP binding;GO:0015245|fatty acid transmembrane transporter activity;GO:0042626|ATPase-coupled transmembrane transporter activity;GO:0042803|protein homodimerization activity	_	_	_	m.2840|AKT002846:1-1833(+)	complete	PF01061.21|ABC2_membrane|ABC-2 type transporter|AKT002846.ti|m.2840:312-523;PF00005.24|ABC_tran|ABC transporter|AKT002846.ti|m.2840:80-198
AKT002848	4.399689781	5.68E-17	TP2	GO:0009611|response to wounding;GO:0009651|response to salt stress;GO:0009737|response to abscisic acid;GO:0010222|stem vascular tissue pattern formation;GO:0010588|cotyledon vascular tissue pattern formation;GO:0015908|fatty acid transport;GO:0080051|cutin transport	GO:0005886|plasma membrane;GO:0009897|external side of plasma membrane;GO:0016021|integral component of membrane	GO:0005524|ATP binding;GO:0015245|fatty acid transmembrane transporter activity;GO:0042626|ATPase-coupled transmembrane transporter activity;GO:0042803|protein homodimerization activity	_	_	_	m.2842|AKT002848:1-1974(+)	complete	PF01061.21|ABC2_membrane|ABC-2 type transporter|AKT002848.ti|m.2842:359-570;PF00005.24|ABC_tran|ABC transporter|AKT002848.ti|m.2842:80-209
AKT002849	4.661542021	1.17E-07	TP2	GO:0006869|lipid transport;GO:0009651|response to salt stress;GO:0009737|response to abscisic acid;GO:0010025|wax biosynthetic process	GO:0005886|plasma membrane;GO:0016021|integral component of membrane	GO:0005524|ATP binding;GO:0042626|ATPase-coupled transmembrane transporter activity	_	_	_	m.2843|AKT002849:1-393(+)	complete	PF00005.24|ABC_tran|ABC transporter|AKT002849.ti|m.2843:80-111
AKT006266	4.899497446	2.89E-05	TP2	GO:0010540|basipetal auxin transport	GO:0005886|plasma membrane;GO:0009506|plasmodesma;GO:0016021|integral component of membrane	GO:0005524|ATP binding;GO:0010329|auxin efflux transmembrane transporter activity;GO:0042626|ATPase-coupled transmembrane transporter activity	ko:K05658	ABCB1, CD243	path:ko02010;path:ko04976;path:ko05206	m.6258|AKT006266:1-3888(+)	complete	PF00664.20|ABC_membrane|ABC transporter transmembrane region|AKT006266.ti|m.6258:71-345;PF00664.20|ABC_membrane|ABC transporter transmembrane region|AKT006266.ti|m.6258:729-1001;PF00005.24|ABC_tran|ABC transporter|AKT006266.ti|m.6258:414-561;PF00005.24|ABC_tran|ABC transporter|AKT006266.ti|m.6258:1070-1219
AKT006417	1.157045093	0.009185796	TP2	GO:0009651|response to salt stress;GO:0030007|cellular potassium ion homeostasis;GO:0055085|transmembrane transport;GO:1901527|abscisic acid-activated signaling pathway involved in stomatal movement	GO:0000325|plant-type vacuole;GO:0005773|vacuole;GO:0005774|vacuolar membrane;GO:0016021|integral component of membrane	GO:0005524|ATP binding;GO:0008281|sulfonylurea receptor activity;GO:0008559|ATPase-coupled xenobiotic transmembrane transporter activity;GO:0042626|ATPase-coupled transmembrane transporter activity	_	_	_	m.6396|AKT006417:1-4227(+)	5prime_partial	PF00005.24|ABC_tran|ABC transporter|AKT006417.ti|m.6396:620-734;PF00005.24|ABC_tran|ABC transporter|AKT006417.ti|m.6396:1212-1298;PF00664.20|ABC_membrane|ABC transporter transmembrane region|AKT006417.ti|m.6396:341-605;PF00664.20|ABC_membrane|ABC transporter transmembrane region|AKT006417.ti|m.6396:1028-1120
AKT009837	5.156507625	0.000133826	TP2	GO:0006855|drug transmembrane transport	GO:0005886|plasma membrane;GO:0009506|plasmodesma;GO:0016021|integral component of membrane	GO:0005524|ATP binding;GO:0042626|ATPase-coupled transmembrane transporter activity	_	_	_	m.9744|AKT009837:1-2034(+)	complete	PF01061.21|ABC2_membrane|ABC-2 type transporter|AKT009837.ti|m.9744:402-615;PF08370.8|PDR_assoc|Plant PDR ABC transporter associated|AKT009837.ti|m.9744:41-104;PF00005.24|ABC_tran|ABC transporter|AKT009837.ti|m.9744:204-257
AKT010839	3.488465278	0.040511507	TP2	GO:0009611|response to wounding;GO:0009651|response to salt stress;GO:0009737|response to abscisic acid;GO:0010222|stem vascular tissue pattern formation;GO:0010588|cotyledon vascular tissue pattern formation;GO:0015908|fatty acid transport;GO:0080051|cutin transport	GO:0005886|plasma membrane;GO:0009897|external side of plasma membrane;GO:0016021|integral component of membrane	GO:0005524|ATP binding;GO:0015245|fatty acid transmembrane transporter activity;GO:0042626|ATPase-coupled transmembrane transporter activity;GO:0042803|protein homodimerization activity	_	_	_	m.801|AKT010839:1-2097(+)	complete	PF01061.21|ABC2_membrane|ABC-2 type transporter|AKT010839.ti|m.801:387-593;PF00005.24|ABC_tran|ABC transporter|AKT010839.ti|m.801:73-222
AKT012987	4.783095295	0.000639853	TP2	GO:0010540|basipetal auxin transport	GO:0005886|plasma membrane;GO:0009506|plasmodesma;GO:0016021|integral component of membrane	GO:0005524|ATP binding;GO:0010329|auxin efflux transmembrane transporter activity;GO:0042626|ATPase-coupled transmembrane transporter activity	ko:K05658	ABCB1, CD243	path:ko02010;path:ko04976;path:ko05206	m.2905|AKT012987:1-3807(+)	complete	PF00664.20|ABC_membrane|ABC transporter transmembrane region|AKT012987.ti|m.2905:73-338;PF00664.20|ABC_membrane|ABC transporter transmembrane region|AKT012987.ti|m.2905:703-974;PF00005.24|ABC_tran|ABC transporter|AKT012987.ti|m.2905:406-554;PF00005.24|ABC_tran|ABC transporter|AKT012987.ti|m.2905:1046-1192
AKT012988	3.841219504	0.003507116	TP2	GO:0010540|basipetal auxin transport	GO:0005886|plasma membrane;GO:0009506|plasmodesma;GO:0016021|integral component of membrane	GO:0005524|ATP binding;GO:0010329|auxin efflux transmembrane transporter activity;GO:0042626|ATPase-coupled transmembrane transporter activity	ko:K05658	ABCB1, CD243	path:ko02010;path:ko04976;path:ko05206	m.2906|AKT012988:1-3819(+)	complete	PF00664.20|ABC_membrane|ABC transporter transmembrane region|AKT012988.ti|m.2906:73-338;PF00664.20|ABC_membrane|ABC transporter transmembrane region|AKT012988.ti|m.2906:707-978;PF00005.24|ABC_tran|ABC transporter|AKT012988.ti|m.2906:406-554;PF00005.24|ABC_tran|ABC transporter|AKT012988.ti|m.2906:1048-1196
AKT012998	-1.333326016	0.014753686	TP2	GO:0005975|carbohydrate metabolic process	GO:0016021|integral component of membrane	GO:0004650|polygalacturonase activity	_	_	_	m.2913|AKT012998:1-1488(+)	5prime_partial	PF00295.14|Glyco_hydro_28|Glycosyl hydrolases family 28|AKT012998.ti|m.2913:167-447;PF12708.4|Pectate_lyase_3|Pectate lyase superfamily protein|AKT012998.ti|m.2913:72-321;PF13229.3|Beta_helix|Right handed beta helix region|AKT012998.ti|m.2913:213-376
AKT013786	5.903077671	6.02E-05	TP2	GO:0006855|drug transmembrane transport;GO:0009627|systemic acquired resistance;GO:0009737|response to abscisic acid;GO:0009817|defense response to fungus, incompatible interaction;GO:0015691|cadmium ion transport;GO:0031348|negative regulation of defense response;GO:0042344|indole glucosinolate catabolic process;GO:0042742|defense response to bacterium;GO:0052544|defense response by callose depo…	GO:0005739|mitochondrion;GO:0005774|vacuolar membrane;GO:0005886|plasma membrane;GO:0009507|chloroplast;GO:0009941|chloroplast envelope;GO:0016020|membrane;GO:0016021|integral component of membrane	GO:0005524|ATP binding;GO:0015086|cadmium ion transmembrane transporter activity;GO:0042626|ATPase-coupled transmembrane transporter activity	_	_	_	m.3691|AKT013786:1-3819(+)	complete	PF01061.21|ABC2_membrane|ABC-2 type transporter|AKT013786.ti|m.3691:485-569;PF01061.21|ABC2_membrane|ABC-2 type transporter|AKT013786.ti|m.3691:1053-1098;PF01061.21|ABC2_membrane|ABC-2 type transporter|AKT013786.ti|m.3691:1098-1210;PF00005.24|ABC_tran|ABC transporter|AKT013786.ti|m.3691:190-372;PF00005.24|ABC_tran|ABC transporter|AKT013786.ti|m.3691:755-907;PF08370.8|PDR_assoc|Plant PDR ABC trans…
AKT015911	-1.105677872	0.030886112	TP2	GO:0010222|stem vascular tissue pattern formation;GO:0010588|cotyledon vascular tissue pattern formation	GO:0005886|plasma membrane;GO:0016021|integral component of membrane	GO:0005524|ATP binding;GO:0042626|ATPase-coupled transmembrane transporter activity	_	_	_	m.5796|AKT015911:1-993(+)	5prime_partial	PF00005.24|ABC_tran|ABC transporter|AKT015911.ti|m.5796:112-262
AKT017977	2.659109854	6.23E-12	TP2	0	GO:0000325|plant-type vacuole;GO:0005773|vacuole;GO:0005774|vacuolar membrane;GO:0009506|plasmodesma;GO:0016021|integral component of membrane;GO:0048046|apoplast	GO:0005524|ATP binding;GO:0008559|ATPase-coupled xenobiotic transmembrane transporter activity;GO:0010290|chlorophyll catabolite transmembrane transporter activity;GO:0015431|ATPase-coupled glutathione S-conjugate transmembrane transporter activity;GO:0042626|ATPase-coupled transmembrane transporter activity	_	_	_	m.7835|AKT017977:1-7086(+)	5prime_partial	PF00005.24|ABC_tran|ABC transporter|AKT017977.ti|m.7835:448-582;PF00005.24|ABC_tran|ABC transporter|AKT017977.ti|m.7835:951-1098;PF00005.24|ABC_tran|ABC transporter|AKT017977.ti|m.7835:1613-1747;PF00005.24|ABC_tran|ABC transporter|AKT017977.ti|m.7835:2129-2276;PF00664.20|ABC_membrane|ABC transporter transmembrane region|AKT017977.ti|m.7835:117-383;PF00664.20|ABC_membrane|ABC transporter transmemb…
AKT017981	1.665711287	0.001297511	TP2	0	GO:0000325|plant-type vacuole;GO:0005773|vacuole;GO:0005774|vacuolar membrane;GO:0009506|plasmodesma;GO:0016021|integral component of membrane;GO:0048046|apoplast	GO:0005524|ATP binding;GO:0008559|ATPase-coupled xenobiotic transmembrane transporter activity;GO:0010290|chlorophyll catabolite transmembrane transporter activity;GO:0015431|ATPase-coupled glutathione S-conjugate transmembrane transporter activity;GO:0042626|ATPase-coupled transmembrane transporter activity	_	_	_	m.7839|AKT017981:1-2691(+)	5prime_partial	PF00664.20|ABC_membrane|ABC transporter transmembrane region|AKT017981.ti|m.7839:133-399;PF00664.20|ABC_membrane|ABC transporter transmembrane region|AKT017981.ti|m.7839:725-876;PF00005.24|ABC_tran|ABC transporter|AKT017981.ti|m.7839:464-598
AKT017982	2.023277226	0.001023126	TP2	0	GO:0000325|plant-type vacuole;GO:0005773|vacuole;GO:0005774|vacuolar membrane;GO:0009506|plasmodesma;GO:0016021|integral component of membrane;GO:0048046|apoplast	GO:0005524|ATP binding;GO:0008559|ATPase-coupled xenobiotic transmembrane transporter activity;GO:0010290|chlorophyll catabolite transmembrane transporter activity;GO:0015431|ATPase-coupled glutathione S-conjugate transmembrane transporter activity;GO:0042626|ATPase-coupled transmembrane transporter activity	_	_	_	m.7840|AKT017982:1-909(+)	complete	PF00005.24|ABC_tran|ABC transporter|AKT017982.ti|m.7840:70-217
AKT018719	5.846640364	6.45E-07	TP2	GO:0006855|drug transmembrane transport;GO:0009627|systemic acquired resistance;GO:0009737|response to abscisic acid;GO:0009817|defense response to fungus, incompatible interaction;GO:0015691|cadmium ion transport;GO:0031348|negative regulation of defense response;GO:0042344|indole glucosinolate catabolic process;GO:0042742|defense response to bacterium;GO:0052544|defense response by callose depo…	GO:0005739|mitochondrion;GO:0005774|vacuolar membrane;GO:0005886|plasma membrane;GO:0009507|chloroplast;GO:0009941|chloroplast envelope;GO:0016020|membrane;GO:0016021|integral component of membrane	GO:0005524|ATP binding;GO:0015086|cadmium ion transmembrane transporter activity;GO:0042626|ATPase-coupled transmembrane transporter activity	_	_	_	m.8565|AKT018719:1-3600(+)	complete	PF01061.21|ABC2_membrane|ABC-2 type transporter|AKT018719.ti|m.8565:264-475;PF01061.21|ABC2_membrane|ABC-2 type transporter|AKT018719.ti|m.8565:924-1137;PF00005.24|ABC_tran|ABC transporter|AKT018719.ti|m.8565:626-778;PF08370.8|PDR_assoc|Plant PDR ABC transporter associated|AKT018719.ti|m.8565:481-537
AKT019121	4.407597685	0.000179644	TP2	0	GO:0005739|mitochondrion;GO:0016021|integral component of membrane	GO:0005524|ATP binding;GO:0042626|ATPase-coupled transmembrane transporter activity	ko:K05658	ABCB1, CD243	path:ko02010;path:ko04976;path:ko05206	m.8906|AKT019121:1-312(+)	internal	PF00005.24|ABC_tran|ABC transporter|AKT019121.ti|m.8906:4-34
AKT019596	2.887538814	9.82E-05	TP2	GO:0055085|transmembrane transport	GO:0000325|plant-type vacuole;GO:0005774|vacuolar membrane;GO:0016021|integral component of membrane	GO:0005524|ATP binding;GO:0008559|ATPase-coupled xenobiotic transmembrane transporter activity;GO:0042626|ATPase-coupled transmembrane transporter activity	ko:K05666	ABCC2	path:ko01523;path:ko01524;path:ko02010;path:ko04976	m.9381|AKT019596:1-4422(+)	complete	PF00005.24|ABC_tran|ABC transporter|AKT019596.ti|m.9381:635-769;PF00005.24|ABC_tran|ABC transporter|AKT019596.ti|m.9381:1242-1390;PF00664.20|ABC_membrane|ABC transporter transmembrane region|AKT019596.ti|m.9381:302-569;PF00664.20|ABC_membrane|ABC transporter transmembrane region|AKT019596.ti|m.9381:910-1168
AKT020812	1.628311146	0.041968406	TP2	GO:0080167|response to karrikin	GO:0005886|plasma membrane;GO:0016021|integral component of membrane	GO:0005524|ATP binding;GO:0042626|ATPase-coupled transmembrane transporter activity	_	_	_	m.767|AKT020812:1-2094(+)	complete	PF01061.21|ABC2_membrane|ABC-2 type transporter|AKT020812.ti|m.767:375-580;PF00005.24|ABC_tran|ABC transporter|AKT020812.ti|m.767:63-211
AKT021156	-1.681144125	0.034992548	TP2	GO:0006810|transport	GO:0016021|integral component of membrane	GO:0005524|ATP binding;GO:0016887|ATPase activity	_	_	_	m.1122|AKT021156:1-363(+)	complete	_
AKT021157	-1.338817964	3.68E-06	TP2	GO:0006810|transport	GO:0016021|integral component of membrane	GO:0005524|ATP binding;GO:0016887|ATPase activity	_	_	_	m.1123|AKT021157:1-2583(+)	complete	PF01061.21|ABC2_membrane|ABC-2 type transporter|AKT021157.ti|m.1123:583-795;PF00005.24|ABC_tran|ABC transporter|AKT021157.ti|m.1123:2-171;PF00005.24|ABC_tran|ABC transporter|AKT021157.ti|m.1123:286-438
AKT023006	2.524216137	4.54E-13	TP2	GO:0006810|transport	GO:0016021|integral component of membrane	GO:0005524|ATP binding;GO:0016887|ATPase activity	_	_	_	m.2855|AKT023006:1-4362(+)	complete	PF01061.21|ABC2_membrane|ABC-2 type transporter|AKT023006.ti|m.2855:501-713;PF01061.21|ABC2_membrane|ABC-2 type transporter|AKT023006.ti|m.2855:1176-1388;PF00005.24|ABC_tran|ABC transporter|AKT023006.ti|m.2855:184-366;PF00005.24|ABC_tran|ABC transporter|AKT023006.ti|m.2855:879-1031;PF08370.8|PDR_assoc|Plant PDR ABC transporter associated|AKT023006.ti|m.2855:718-784;PF14510.3|ABC_trans_N|ABC-trans…
AKT021341	1.345131333	0.012172646	TP2	0	GO:0005886|plasma membrane;GO:0016021|integral component of membrane	GO:0015250|water channel activity	ko:K09872	PIP	0	m.1303|AKT021341:1-678(+)	complete	PF00230.17|MIP|Major intrinsic protein|AKT021341.ti|m.1303:31-185
AKT014117	-1.59123536	0.005773174	TP2	GO:0055069|zinc ion homeostasis	GO:0005886|plasma membrane;GO:0016021|integral component of membrane	GO:0005524|ATP binding;GO:0008551|cadmium transmembrane transporter activity, phosphorylative mechanism;GO:0016463|zinc transmembrane transporter activity, phosphorylative mechanism;GO:0046872|metal ion binding	ko:K01534	zntA	0	m.4031|AKT014117:1-2643(+)	5prime_partial	PF00122.17|E1-E2_ATPase|E1-E2 ATPase|AKT014117.ti|m.4031:180-322;PF00702.23|Hydrolase|haloacid dehalogenase-like hydrolase|AKT014117.ti|m.4031:408-501
AKT000025	1.637211357	0.001929854	TP2	GO:0043161|proteasome-mediated ubiquitin-dependent protein catabolic process	GO:0016021|integral component of membrane	GO:0046872|metal ion binding;GO:0061630|ubiquitin protein ligase activity	_	_	_	m.25|AKT000025:1-435(+)	complete	_
AKT000227	4.211111217	0.004224795	TP2	GO:0007267|cell-cell signaling;GO:0009553|embryo sac development;GO:0010430|fatty acid omega-oxidation	GO:0005576|extracellular region	GO:0016614|oxidoreductase activity, acting on CH-OH group of donors;GO:0046593|mandelonitrile lyase activity;GO:0050660|flavin adenine dinucleotide binding	ko:K15403	ACE, HTH	path:ko00073	m.223|AKT000227:1-1689(+)	complete	PF00732.16|GMC_oxred_N|GMC oxidoreductase|AKT000227.ti|m.223:248-356;PF05199.10|GMC_oxred_C|GMC oxidoreductase|AKT000227.ti|m.223:453-557
AKT000245	1.125454179	0.000686431	TP2	0	GO:0005886|plasma membrane;GO:0016021|integral component of membrane	GO:0004674|protein serine/threonine kinase activity;GO:0005524|ATP binding	_	_	_	m.239|AKT000245:1-2343(+)	complete	PF13855.3|LRR_8|Leucine rich repeat|AKT000245.ti|m.239:507-566;PF12799.4|LRR_4|Leucine Rich repeats (2 copies)|AKT000245.ti|m.239:530-568;PF00560.30|LRR_1|Leucine Rich Repeat|AKT000245.ti|m.239:458-478;PF00560.30|LRR_1|Leucine Rich Repeat|AKT000245.ti|m.239:555-575;PF00560.30|LRR_1|Leucine Rich Repeat|AKT000245.ti|m.239:578-599;PF00069.22|Pkinase|Protein kinase domain|AKT000245.ti|m.239:697-775;P…
AKT000255	1.833142432	0.038922268	TP2	GO:0005975|carbohydrate metabolic process	GO:0005618|cell wall;GO:0005773|vacuole;GO:0009505|plant-type cell wall;GO:0009506|plasmodesma;GO:0048046|apoplast	GO:0004565|beta-galactosidase activity;GO:0030246|carbohydrate binding	_	_	_	m.249|AKT000255:1-2223(+)	complete	PF01301.16|Glyco_hydro_35|Glycosyl hydrolases family 35|AKT000255.ti|m.249:21-325;PF02140.15|Gal_Lectin|Galactose binding lectin domain|AKT000255.ti|m.249:657-739;PF02449.12|Glyco_hydro_42|Beta-galactosidase|AKT000255.ti|m.249:41-189
AKT000410	2.726379476	5.92E-11	TP2	GO:0015986|ATP synthesis coupled proton transport	GO:0016021|integral component of membrane;GO:0031966|mitochondrial membrane;GO:0045263|proton-transporting ATP synthase complex, coupling factor F(o)	GO:0005524|ATP binding;GO:0008289|lipid binding;GO:0015078|proton transmembrane transporter activity	ko:K02128	ATPeF0C, ATP5G, ATP9	path:ko00190;path:ko01100;path:ko05010;path:ko05012;path:ko05016	m.384|AKT000410:1-531(+)	complete	PF00137.18|ATP-synt_C|ATP synthase subunit C|AKT000410.ti|m.384:21-73
AKT000765	3.097280186	6.79E-08	TP2	0	GO:0016021|integral component of membrane	GO:0004497|monooxygenase activity;GO:0005506|iron ion binding;GO:0016705|oxidoreductase activity, acting on paired donors, with incorporation or reduction of molecular oxygen;GO:0020037|heme binding	_	_	_	m.712|AKT000765:1-1584(+)	complete	PF00067.19|p450|Cytochrome P450|AKT000765.ti|m.712:91-503
AKT000803	1.377131625	0.027145563	TP2	GO:0010412|mannan metabolic process;GO:0046355|mannan catabolic process	GO:0005576|extracellular region	GO:0016985|mannan endo-1,4-beta-mannosidase activity	ko:K19355	MAN	path:ko00051	m.754|AKT000803:1-1320(+)	complete	PF00150.15|Cellulase|Cellulase (glycosyl hydrolase family 5)|AKT000803.ti|m.754:77-387
AKT000920	1.034519974	0.035377735	TP2	GO:0015858|nucleoside transport	GO:0005886|plasma membrane;GO:0016021|integral component of membrane	GO:0005337|nucleoside transmembrane transporter activity	ko:K15014	SLC29A1_2_3, ENT1_2_3	0	m.875|AKT000920:1-1203(+)	complete	PF01733.15|Nucleoside_tran|Nucleoside transporter|AKT000920.ti|m.875:126-222;PF01733.15|Nucleoside_tran|Nucleoside transporter|AKT000920.ti|m.875:278-394
AKT001001	-2.459597641	0.000248842	TP2	0	GO:0005886|plasma membrane;GO:0009506|plasmodesma;GO:0031225|anchored component of membrane;GO:0046658|anchored component of plasma membrane	GO:0009055|electron transfer activity	_	_	_	m.962|AKT001001:1-681(+)	complete	PF02298.14|Cu_bind_like|Plastocyanin-like domain|AKT001001.ti|m.962:43-128
AKT001078	1.033492211	0.011969908	TP2	GO:0006952|defense response;GO:0016125|sterol metabolic process;GO:0031408|oxylipin biosynthetic process	GO:0009707|chloroplast outer membrane;GO:0009941|chloroplast envelope;GO:0016021|integral component of membrane	GO:0004497|monooxygenase activity;GO:0005506|iron ion binding;GO:0016705|oxidoreductase activity, acting on paired donors, with incorporation or reduction of molecular oxygen;GO:0016829|lyase activity;GO:0020037|heme binding	ko:K10528	HPL	path:ko00592;path:ko01110	m.1041|AKT001078:1-1470(+)	complete	PF00067.19|p450|Cytochrome P450|AKT001078.ti|m.1041:326-435
AKT001183	1.244520829	0.03938607	TP2	GO:0071577|zinc ion transmembrane transport	GO:0005886|plasma membrane;GO:0016020|membrane;GO:0016021|integral component of membrane	GO:0005385|zinc ion transmembrane transporter activity	ko:K14709	SLC39A1_2_3, ZIP1_2_3	0	m.1148|AKT001183:1-960(+)	5prime_partial	PF02535.19|Zip|ZIP Zinc transporter|AKT001183.ti|m.1148:26-314
AKT001195	2.082593627	5.11E-17	TP2	GO:0006875|cellular metal ion homeostasis;GO:0007275|multicellular organism development;GO:0015031|protein transport;GO:0055072|iron ion homeostasis;GO:1990388|xylem-to-phloem iron transport	GO:0005886|plasma membrane;GO:0009506|plasmodesma;GO:0016020|membrane;GO:0016021|integral component of membrane	GO:0046915|transition metal ion transmembrane transporter activity	_	_	_	m.1160|AKT001195:1-2154(+)	complete	PF03169.12|OPT|OPT oligopeptide transporter protein|AKT001195.ti|m.1160:46-131;PF03169.12|OPT|OPT oligopeptide transporter protein|AKT001195.ti|m.1160:131-679
AKT001311	-2.28999791	0.007682624	TP2	0	GO:0005886|plasma membrane;GO:0016021|integral component of membrane	GO:0005337|nucleoside transmembrane transporter activity	ko:K15014	SLC29A1_2_3, ENT1_2_3	0	m.1286|AKT001311:1-1131(+)	complete	PF01733.15|Nucleoside_tran|Nucleoside transporter|AKT001311.ti|m.1286:129-184;PF01733.15|Nucleoside_tran|Nucleoside transporter|AKT001311.ti|m.1286:238-374
AKT001874	4.495856986	2.33E-13	TP2	GO:0043161|proteasome-mediated ubiquitin-dependent protein catabolic process	GO:0009535|chloroplast thylakoid membrane;GO:0016021|integral component of membrane	GO:0046872|metal ion binding;GO:0061630|ubiquitin protein ligase activity	_	_	_	m.1862|AKT001874:1-780(+)	5prime_partial	PF13639.3|zf-RING_2|Ring finger domain|AKT001874.ti|m.1862:213-256;PF17123.2|zf-RING_11|RING-like zinc finger|AKT001874.ti|m.1862:214-242;PF12678.4|zf-rbx1|RING-H2 zinc finger domain|AKT001874.ti|m.1862:227-256;PF13923.3|zf-C3HC4_2|Zinc finger, C3HC4 type (RING finger)|AKT001874.ti|m.1862:214-255;PF00097.22|zf-C3HC4|Zinc finger, C3HC4 type (RING finger)|AKT001874.ti|m.1862:214-255
AKT001906	6.178222972	7.95E-06	TP2	GO:0010286|heat acclimation;GO:0030001|metal ion transport;GO:0046916|cellular transition metal ion homeostasis	GO:0005737|cytoplasm;GO:0005886|plasma membrane;GO:0009506|plasmodesma;GO:0031965|nuclear membrane	GO:0005507|copper ion binding;GO:0032791|lead ion binding;GO:0046870|cadmium ion binding	_	_	_	m.1893|AKT001906:1-468(+)	complete	PF00403.23|HMA|Heavy-metal-associated domain|AKT001906.ti|m.1893:32-82
AKT001907	2.526448663	2.75E-11	TP2	GO:0010286|heat acclimation;GO:0030001|metal ion transport;GO:0046916|cellular transition metal ion homeostasis	GO:0005737|cytoplasm;GO:0005886|plasma membrane;GO:0009506|plasmodesma;GO:0031965|nuclear membrane	GO:0005507|copper ion binding;GO:0032791|lead ion binding;GO:0046870|cadmium ion binding	_	_	_	m.1894|AKT001907:1-471(+)	complete	PF00403.23|HMA|Heavy-metal-associated domain|AKT001907.ti|m.1894:32-83
AKT002047	-1.441911335	0.040635312	TP2	GO:0000162|tryptophan biosynthetic process;GO:0006952|defense response;GO:0009734|auxin-activated signaling pathway;GO:0009826|unidimensional cell growth;GO:0009834|plant-type secondary cell wall biogenesis;GO:0009851|auxin biosynthetic process;GO:0010315|auxin efflux;GO:0071555|cell wall organization;GO:0090355|positive regulation of auxin metabolic process;GO:0090358|positive regulation of tryp…	GO:0005774|vacuolar membrane;GO:0005886|plasma membrane;GO:0009705|plant-type vacuole membrane;GO:0016021|integral component of membrane	GO:0022857|transmembrane transporter activity	_	_	_	m.2040|AKT002047:1-1113(+)	complete	PF00892.17|EamA|EamA-like transporter family|AKT002047.ti|m.2040:185-323
AKT002130	4.825041495	1.61E-05	TP2	GO:0010311|lateral root formation;GO:0046323|glucose import	GO:0005886|plasma membrane;GO:0016021|integral component of membrane	GO:0005351|carbohydrate:proton symporter activity;GO:0005354|galactose transmembrane transporter activity;GO:0005355|glucose transmembrane transporter activity;GO:0005365|myo-inositol transmembrane transporter activity;GO:0015145|monosaccharide transmembrane transporter activity;GO:0015148|D-xylose transmembrane transporter activity;GO:0015168|glycerol transmembrane transporter activity;GO:001557…	_	_	_	m.2119|AKT002130:1-1599(+)	complete	PF00083.21|Sugar_tr|Sugar (and other) transporter|AKT002130.ti|m.2119:37-500;PF07690.13|MFS_1|Major Facilitator Superfamily|AKT002130.ti|m.2119:43-443
AKT002131	1.826980659	4.31E-07	TP2	GO:0010311|lateral root formation;GO:0046323|glucose import	GO:0005886|plasma membrane;GO:0016021|integral component of membrane	GO:0005351|carbohydrate:proton symporter activity;GO:0005354|galactose transmembrane transporter activity;GO:0005355|glucose transmembrane transporter activity;GO:0005365|myo-inositol transmembrane transporter activity;GO:0015145|monosaccharide transmembrane transporter activity;GO:0015148|D-xylose transmembrane transporter activity;GO:0015168|glycerol transmembrane transporter activity;GO:001557…	_	_	_	m.2120|AKT002131:1-1437(+)	complete	PF00083.21|Sugar_tr|Sugar (and other) transporter|AKT002131.ti|m.2120:16-441;PF07690.13|MFS_1|Major Facilitator Superfamily|AKT002131.ti|m.2120:6-385;PF05631.11|MFS_5|Sugar-tranasporters, 12 TM|AKT002131.ti|m.2120:18-122
AKT002133	3.163902152	0.003972418	TP2	GO:0046323|glucose import	GO:0016021|integral component of membrane	GO:0005351|carbohydrate:proton symporter activity;GO:0005355|glucose transmembrane transporter activity	_	_	_	m.2123|AKT002133:1-1395(+)	complete	PF00083.21|Sugar_tr|Sugar (and other) transporter|AKT002133.ti|m.2123:17-441;PF07690.13|MFS_1|Major Facilitator Superfamily|AKT002133.ti|m.2123:4-388
AKT002158	3.453105451	0.000660929	TP2	GO:0010051|xylem and phloem pattern formation;GO:0010417|glucuronoxylan biosynthetic process;GO:0032504|multicellular organism reproduction;GO:0045489|pectin biosynthetic process;GO:0048366|leaf development;GO:0052386|cell wall thickening	GO:0005783|endoplasmic reticulum;GO:0005789|endoplasmic reticulum membrane;GO:0005794|Golgi apparatus;GO:0016021|integral component of membrane	GO:0016757|transferase activity, transferring glycosyl groups;GO:0047262|polygalacturonate 4-alpha-galacturonosyltransferase activity	ko:K20893	PARVUS, GLZ1, GATL1	0	m.2148|AKT002158:1-1026(+)	complete	PF01501.17|Glyco_transf_8|Glycosyl transferase family 8|AKT002158.ti|m.2148:56-314
AKT002159	5.510284639	0.002006024	TP2	GO:0006468|protein phosphorylation;GO:0007166|cell surface receptor signaling pathway;GO:0045087|innate immune response;GO:0071219|cellular response to molecule of bacterial origin;GO:0071323|cellular response to chitin	GO:0005886|plasma membrane;GO:0016021|integral component of membrane	GO:0004675|transmembrane receptor protein serine/threonine kinase activity;GO:0005524|ATP binding;GO:0008061|chitin binding	ko:K04733	IRAK4	path:ko04064;path:ko04620;path:ko04621;path:ko04624;path:ko04722;path:ko05133;path:ko05140;path:ko05142;path:ko05145;path:ko05152;path:ko05162;path:ko05164	m.2149|AKT002159:1-1914(+)	complete	PF00069.22|Pkinase|Protein kinase domain|AKT002159.ti|m.2149:380-619;PF07714.14|Pkinase_Tyr|Protein tyrosine kinase|AKT002159.ti|m.2149:380-621;PF01476.17|LysM|LysM domain|AKT002159.ti|m.2149:190-233
AKT002185	1.10745579	0.002110318	TP2	GO:0007166|cell surface receptor signaling pathway	GO:0005886|plasma membrane;GO:0016021|integral component of membrane	GO:0004674|protein serine/threonine kinase activity;GO:0005524|ATP binding	_	_	_	m.2176|AKT002185:1-2082(+)	complete	PF00069.22|Pkinase|Protein kinase domain|AKT002185.ti|m.2176:329-598;PF07714.14|Pkinase_Tyr|Protein tyrosine kinase|AKT002185.ti|m.2176:332-600
AKT002253	1.002201422	0.044898005	TP2	GO:0008152|metabolic process	GO:0016021|integral component of membrane	GO:0016758|transferase activity, transferring hexosyl groups	_	_	_	m.2243|AKT002253:1-1965(+)	complete	_
AKT002475	3.617065106	1.70E-08	TP2	GO:0019748|secondary metabolic process	GO:0005576|extracellular region	GO:0004180|carboxypeptidase activity;GO:0016747|transferase activity, transferring acyl groups other than amino-acyl groups	_	_	_	m.2471|AKT002475:1-984(+)	complete	PF00450.19|Peptidase_S10|Serine carboxypeptidase|AKT002475.ti|m.2471:36-85;PF00450.19|Peptidase_S10|Serine carboxypeptidase|AKT002475.ti|m.2471:90-165;PF00450.19|Peptidase_S10|Serine carboxypeptidase|AKT002475.ti|m.2471:178-296
AKT002512	-1.308886427	0.002636881	TP2	GO:0015810|aspartate transmembrane transport;GO:0015827|tryptophan transport	GO:0005886|plasma membrane;GO:0016021|integral component of membrane	GO:0015172|acidic amino acid transmembrane transporter activity;GO:0015175|neutral amino acid transmembrane transporter activity;GO:0015293|symporter activity	_	_	_	m.2508|AKT002512:1-1017(+)	complete	PF01490.15|Aa_trans|Transmembrane amino acid transporter protein|AKT002512.ti|m.2508:26-211;PF01490.15|Aa_trans|Transmembrane amino acid transporter protein|AKT002512.ti|m.2508:236-324
AKT002594	1.110405205	0.049822586	TP2	GO:0006814|sodium ion transport;GO:0009624|response to nematode;GO:0015729|oxaloacetate transport;GO:0015813|L-glutamate transmembrane transport;GO:0019676|ammonia assimilation cycle;GO:0071423|malate transmembrane transport	GO:0009507|chloroplast;GO:0009534|chloroplast thylakoid;GO:0009536|plastid;GO:0009706|chloroplast inner membrane;GO:0009941|chloroplast envelope;GO:0016020|membrane;GO:0016021|integral component of membrane	GO:0005313|L-glutamate transmembrane transporter activity;GO:0015131|oxaloacetate transmembrane transporter activity;GO:0015140|malate transmembrane transporter activity	_	_	_	m.2587|AKT002594:1-576(+)	complete	PF00939.16|Na_sulph_symp|Sodium:sulfate symporter transmembrane region|AKT002594.ti|m.2587:2-190
AKT002647	1.884512112	0.005834228	TP2	GO:0006465|signal peptide processing;GO:0009555|pollen development;GO:0048658|anther wall tapetum development	GO:0005787|signal peptidase complex;GO:0005789|endoplasmic reticulum membrane;GO:0016021|integral component of membrane	GO:0008233|peptidase activity	_	_	_	m.2644|AKT002647:1-327(+)	complete	PF06645.10|SPC12|Microsomal signal peptidase 12 kDa subunit (SPC12)|AKT002647.ti|m.2644:6-61
AKT002792	2.071909601	2.17E-05	TP2	GO:0006979|response to oxidative stress;GO:0009664|plant-type cell wall organization;GO:0042744|hydrogen peroxide catabolic process	GO:0005576|extracellular region;GO:0005618|cell wall;GO:0005773|vacuole;GO:0009505|plant-type cell wall;GO:0009506|plasmodesma;GO:0016020|membrane	GO:0004601|peroxidase activity;GO:0020037|heme binding;GO:0046872|metal ion binding	ko:K00430	E1.11.1.7	path:ko00940;path:ko01100;path:ko01110	m.2787|AKT002792:1-1113(+)	complete	PF00141.20|peroxidase|Peroxidase|AKT002792.ti|m.2787:56-298
AKT002884	-2.141048847	0.048165014	TP2	GO:0003333|amino acid transmembrane transport;GO:0015802|basic amino acid transport	GO:0005886|plasma membrane;GO:0016021|integral component of membrane;GO:0031965|nuclear membrane	GO:0015171|amino acid transmembrane transporter activity;GO:0015293|symporter activity	_	_	_	_	_	_
AKT003080	3.030322	0.012172646	TP2	0	GO:0016020|membrane;GO:0016021|integral component of membrane	GO:0015079|potassium ion transmembrane transporter activity	ko:K03549	kup	0	m.3055|AKT003080:1-1755(+)	complete	PF02705.13|K_trans|K+ potassium transporter|AKT003080.ti|m.3055:53-302;PF02705.13|K_trans|K+ potassium transporter|AKT003080.ti|m.3055:301-478
AKT003110	1.948470698	3.11E-05	TP2	GO:0005975|carbohydrate metabolic process;GO:1901657|glycosyl compound metabolic process	GO:0005576|extracellular region;GO:0005618|cell wall;GO:0009505|plant-type cell wall;GO:0022626|cytosolic ribosome	GO:0004567|beta-mannosidase activity;GO:0008422|beta-glucosidase activity;GO:0046872|metal ion binding;GO:0047668|amygdalin beta-glucosidase activity;GO:0080079|cellobiose glucosidase activity;GO:0080081|4-methylumbelliferyl-beta-D-glucopyranoside beta-glucosidase activity;GO:0080082|esculin beta-glucosidase activity;GO:0080083|beta-gentiobiose beta-glucosidase activity;GO:0102483|scopolin beta-g…	ko:K05350	bglB	path:ko00460;path:ko00500;path:ko00940;path:ko01100;path:ko01110	m.3086|AKT003110:1-1476(+)	5prime_partial	PF00232.15|Glyco_hydro_1|Glycosyl hydrolase family 1|AKT003110.ti|m.3086:61-103;PF00232.15|Glyco_hydro_1|Glycosyl hydrolase family 1|AKT003110.ti|m.3086:131-460
AKT003114	3.007808318	0.000323679	TP2	GO:0009733|response to auxin;GO:0009734|auxin-activated signaling pathway;GO:0010252|auxin homeostasis;GO:0010311|lateral root formation;GO:0040009|regulation of growth rate	GO:0005789|endoplasmic reticulum membrane;GO:0016021|integral component of membrane	GO:0010329|auxin efflux transmembrane transporter activity	_	_	_	m.3089|AKT003114:1-1383(+)	complete	PF03547.15|Mem_trans|Membrane transport protein|AKT003114.ti|m.3089:22-435
AKT003250	1.795022992	0.01878513	TP2	0	GO:0009506|plasmodesma	_	_	_	_	m.3220|AKT003250:1-1329(+)	complete	PF01842.22|ACT|ACT domain|AKT003250.ti|m.3220:117-186;PF13740.3|ACT_6|ACT domain|AKT003250.ti|m.3220:119-162
AKT003446	1.721893228	0.003921319	TP2	GO:0055085|transmembrane transport	GO:0005618|cell wall;GO:0005773|vacuole;GO:0005783|endoplasmic reticulum;GO:0009506|plasmodesma;GO:0016021|integral component of membrane	GO:0005215|transporter activity	ko:K14611	SLC23A1_2, SVCT1_2	0	m.3415|AKT003446:1-1107(+)	complete	PF00860.17|Xan_ur_permease|Permease family|AKT003446.ti|m.3415:34-190;PF00860.17|Xan_ur_permease|Permease family|AKT003446.ti|m.3415:225-360
AKT003466	1.909485725	0.025065268	TP2	GO:0002230|positive regulation of defense response to virus by host;GO:0006952|defense response;GO:0007568|aging;GO:0016042|lipid catabolic process;GO:1900057|positive regulation of leaf senescence;GO:1900426|positive regulation of defense response to bacterium;GO:1902290|positive regulation of defense response to oomycetes	GO:0005634|nucleus;GO:0005737|cytoplasm;GO:0016021|integral component of membrane	GO:0052689|carboxylic ester hydrolase activity	_	_	_	m.3436|AKT003466:1-1782(+)	complete	PF01764.22|Lipase_3|Lipase (class 3)|AKT003466.ti|m.3436:122-218
AKT003864	2.710236247	0.001405159	TP2	GO:0007166|cell surface receptor signaling pathway	GO:0005886|plasma membrane;GO:0016021|integral component of membrane	GO:0004674|protein serine/threonine kinase activity;GO:0005524|ATP binding;GO:0030247|polysaccharide binding	_	_	_	m.3816|AKT003864:1-1566(+)	complete	PF00069.22|Pkinase|Protein kinase domain|AKT003864.ti|m.3816:389-498;PF07714.14|Pkinase_Tyr|Protein tyrosine kinase|AKT003864.ti|m.3816:338-386;PF07714.14|Pkinase_Tyr|Protein tyrosine kinase|AKT003864.ti|m.3816:394-499
AKT003946	-1.430721533	0.0259709	TP2	GO:0006810|transport;GO:0009734|auxin-activated signaling pathway;GO:0009926|auxin polar transport;GO:0010252|auxin homeostasis;GO:0048830|adventitious root development	GO:0005783|endoplasmic reticulum;GO:0009921|auxin efflux carrier complex;GO:0016020|membrane;GO:0016021|integral component of membrane	GO:0005215|transporter activity;GO:0010329|auxin efflux transmembrane transporter activity	ko:K13947	PIN	0	m.3896|AKT003946:1-1806(+)	complete	PF03547.15|Mem_trans|Membrane transport protein|AKT003946.ti|m.3896:9-548;PF03547.15|Mem_trans|Membrane transport protein|AKT003946.ti|m.3896:555-596
AKT004258	2.096361667	0.003494365	TP2	0	GO:0005886|plasma membrane;GO:0016021|integral component of membrane	GO:0004674|protein serine/threonine kinase activity;GO:0005524|ATP binding	_	_	_	m.4197|AKT004258:1-1107(+)	complete	PF07714.14|Pkinase_Tyr|Protein tyrosine kinase|AKT004258.ti|m.4197:68-133;PF07714.14|Pkinase_Tyr|Protein tyrosine kinase|AKT004258.ti|m.4197:277-356;PF00069.22|Pkinase|Protein kinase domain|AKT004258.ti|m.4197:69-133;PF00069.22|Pkinase|Protein kinase domain|AKT004258.ti|m.4197:289-358;PF14380.3|WAK_assoc|Wall-associated receptor kinase C-terminal|AKT004258.ti|m.4197:205-252
AKT004352	2.284672819	5.32E-06	TP2	GO:0010025|wax biosynthetic process	GO:0005783|endoplasmic reticulum;GO:0005789|endoplasmic reticulum membrane;GO:0016021|integral component of membrane	GO:0005506|iron ion binding;GO:0020037|heme binding;GO:0080133|midchain alkane hydroxylase activity	_	_	_	m.4290|AKT004352:1-1536(+)	complete	PF00067.19|p450|Cytochrome P450|AKT004352.ti|m.4290:68-493
AKT004433	1.482387098	1.78E-14	TP2	0	GO:0005615|extracellular space;GO:0005618|cell wall;GO:0005794|Golgi apparatus;GO:0005829|cytosol;GO:0009505|plant-type cell wall;GO:0009506|plasmodesma;GO:0048046|apoplast	_	ko:K17605	PPP2R4, PTPA	path:ko04931	m.4374|AKT004433:1-2007(+)	complete	PF03095.12|PTPA|Phosphotyrosyl phosphate activator (PTPA) protein|AKT004433.ti|m.4374:373-664;PF04674.9|Phi_1|Phosphate-induced protein 1 conserved region|AKT004433.ti|m.4374:52-306
AKT004542	1.450882668	2.49E-05	TP2	GO:0071555|cell wall organization	GO:0000139|Golgi membrane;GO:0009506|plasmodesma;GO:0016021|integral component of membrane	GO:0016757|transferase activity, transferring glycosyl groups	_	_	_	m.4484|AKT004542:1-2088(+)	complete	PF13641.3|Glyco_tranf_2_3|Glycosyltransferase like family 2|AKT004542.ti|m.4484:242-473;PF13632.3|Glyco_trans_2_3|Glycosyl transferase family group 2|AKT004542.ti|m.4484:335-537;PF00535.23|Glycos_transf_2|Glycosyl transferase family 2|AKT004542.ti|m.4484:246-420;PF13506.3|Glyco_transf_21|Glycosyl transferase family 21|AKT004542.ti|m.4484:314-474
AKT004856	1.533674911	0.000451461	TP2	GO:0010311|lateral root formation;GO:0046323|glucose import	GO:0005886|plasma membrane;GO:0016021|integral component of membrane	GO:0005351|carbohydrate:proton symporter activity;GO:0005354|galactose transmembrane transporter activity;GO:0005355|glucose transmembrane transporter activity;GO:0005365|myo-inositol transmembrane transporter activity;GO:0015145|monosaccharide transmembrane transporter activity;GO:0015148|D-xylose transmembrane transporter activity;GO:0015168|glycerol transmembrane transporter activity;GO:001557…	_	_	_	m.4811|AKT004856:1-1437(+)	complete	PF00083.21|Sugar_tr|Sugar (and other) transporter|AKT004856.ti|m.4811:15-442;PF07690.13|MFS_1|Major Facilitator Superfamily|AKT004856.ti|m.4811:5-390
AKT004857	1.421177179	0.007715832	TP2	GO:0010311|lateral root formation;GO:0046323|glucose import	GO:0005886|plasma membrane;GO:0016021|integral component of membrane	GO:0005351|carbohydrate:proton symporter activity;GO:0005354|galactose transmembrane transporter activity;GO:0005355|glucose transmembrane transporter activity;GO:0005365|myo-inositol transmembrane transporter activity;GO:0015145|monosaccharide transmembrane transporter activity;GO:0015148|D-xylose transmembrane transporter activity;GO:0015168|glycerol transmembrane transporter activity;GO:001557…	_	_	_	m.4812|AKT004857:1-1677(+)	complete	PF00083.21|Sugar_tr|Sugar (and other) transporter|AKT004857.ti|m.4812:63-522;PF07690.13|MFS_1|Major Facilitator Superfamily|AKT004857.ti|m.4812:69-470;PF05631.11|MFS_5|Sugar-tranasporters, 12 TM|AKT004857.ti|m.4812:86-202
AKT004858	2.73853579	0.015548398	TP2	GO:0010311|lateral root formation;GO:0046323|glucose import	GO:0005886|plasma membrane;GO:0016021|integral component of membrane	GO:0005351|carbohydrate:proton symporter activity;GO:0005354|galactose transmembrane transporter activity;GO:0005355|glucose transmembrane transporter activity;GO:0005365|myo-inositol transmembrane transporter activity;GO:0015145|monosaccharide transmembrane transporter activity;GO:0015148|D-xylose transmembrane transporter activity;GO:0015168|glycerol transmembrane transporter activity;GO:001557…	_	_	_	m.4813|AKT004858:1-1935(+)	complete	PF00083.21|Sugar_tr|Sugar (and other) transporter|AKT004858.ti|m.4813:135-608;PF07690.13|MFS_1|Major Facilitator Superfamily|AKT004858.ti|m.4813:166-555;PF14223.3|Retrotran_gag_2|gag-polypeptide of LTR copia-type|AKT004858.ti|m.4813:2-127
AKT004859	2.824322592	5.38E-20	TP2	GO:0010311|lateral root formation;GO:0046323|glucose import	GO:0005886|plasma membrane;GO:0016021|integral component of membrane	GO:0005351|carbohydrate:proton symporter activity;GO:0005354|galactose transmembrane transporter activity;GO:0005355|glucose transmembrane transporter activity;GO:0005365|myo-inositol transmembrane transporter activity;GO:0015145|monosaccharide transmembrane transporter activity;GO:0015148|D-xylose transmembrane transporter activity;GO:0015168|glycerol transmembrane transporter activity;GO:001557…	_	_	_	m.4814|AKT004859:1-1569(+)	complete	PF00083.21|Sugar_tr|Sugar (and other) transporter|AKT004859.ti|m.4814:32-490;PF07690.13|MFS_1|Major Facilitator Superfamily|AKT004859.ti|m.4814:37-433
AKT004882	1.474113475	0.003144049	TP2	0	GO:0005886|plasma membrane;GO:0009505|plant-type cell wall;GO:0009506|plasmodesma;GO:0016021|integral component of membrane	GO:0004674|protein serine/threonine kinase activity;GO:0005524|ATP binding	_	_	_	m.4838|AKT004882:1-2778(+)	complete	PF13855.3|LRR_8|Leucine rich repeat|AKT004882.ti|m.4838:128-185;PF13855.3|LRR_8|Leucine rich repeat|AKT004882.ti|m.4838:150-208;PF13855.3|LRR_8|Leucine rich repeat|AKT004882.ti|m.4838:198-258;PF12799.4|LRR_4|Leucine Rich repeats (2 copies)|AKT004882.ti|m.4838:176-214;PF07714.14|Pkinase_Tyr|Protein tyrosine kinase|AKT004882.ti|m.4838:451-577;PF00069.22|Pkinase|Protein kinase domain|AKT004882.ti|m.…
AKT005009	1.762286329	0.000592359	TP2	GO:0006621|protein retention in ER lumen;GO:0015031|protein transport;GO:0016192|vesicle-mediated transport	GO:0005789|endoplasmic reticulum membrane;GO:0016021|integral component of membrane	GO:0046923|ER retention sequence binding	_	_	_	m.4973|AKT005009:1-771(+)	complete	PF00810.15|ER_lumen_recept|ER lumen protein retaining receptor|AKT005009.ti|m.4973:59-198
AKT005059	4.798722313	0.001079153	TP2	GO:0016042|lipid catabolic process	GO:0005576|extracellular region	GO:0016298|lipase activity	_	_	_	m.5028|AKT005059:1-756(+)	complete	_
AKT005225	1.85305695	8.66E-10	TP2	GO:0008299|isoprenoid biosynthetic process;GO:0015936|coenzyme A metabolic process	GO:0005789|endoplasmic reticulum membrane;GO:0016021|integral component of membrane	GO:0004420|hydroxymethylglutaryl-CoA reductase (NADPH) activity;GO:0050661|NADP binding	ko:K00021	HMGCR	path:ko00900;path:ko01100;path:ko01110;path:ko01130;path:ko04152;path:ko04976	m.5194|AKT005225:1-1392(+)	complete	PF00368.15|HMG-CoA_red|Hydroxymethylglutaryl-coenzyme A reductase|AKT005225.ti|m.5194:79-453
AKT005234	4.458859785	2.16E-09	TP2	GO:0009734|auxin-activated signaling pathway;GO:0055085|transmembrane transport	GO:0005789|endoplasmic reticulum membrane;GO:0016021|integral component of membrane	_	_	_	_	m.5203|AKT005234:1-612(+)	complete	PF03547.15|Mem_trans|Membrane transport protein|AKT005234.ti|m.5203:41-194
AKT005316	4.767342926	9.23E-08	TP2	GO:0010039|response to iron ion;GO:0048316|seed development	GO:0005886|plasma membrane;GO:0016021|integral component of membrane	GO:0051980|iron-nicotianamine transmembrane transporter activity	_	_	_	m.5287|AKT005316:1-1665(+)	complete	PF03169.12|OPT|OPT oligopeptide transporter protein|AKT005316.ti|m.5287:36-538
AKT005736	-1.312355443	0.016699611	TP2	GO:0006820|anion transport;GO:0010150|leaf senescence;GO:0050982|detection of mechanical stimulus;GO:0097468|programmed cell death in response to reactive oxygen species	GO:0005886|plasma membrane;GO:0016021|integral component of membrane	GO:0008381|mechanosensitive ion channel activity	_	_	_	m.5710|AKT005736:1-1866(+)	5prime_partial	PF00924.15|MS_channel|Mechanosensitive ion channel|AKT005736.ti|m.5710:455-523
AKT005759	2.299794872	0.007501943	TP2	GO:0000741|karyogamy;GO:0006810|transport;GO:0009651|response to salt stress;GO:0010197|polar nucleus fusion	GO:0016021|integral component of membrane	_	_	_	_	m.5733|AKT005759:1-1758(+)	5prime_partial	PF06813.10|Nodulin-like|Nodulin-like|AKT005759.ti|m.5733:41-286
AKT005861	1.720724286	0.013662461	TP2	0	GO:0005615|extracellular space;GO:0005618|cell wall;GO:0005794|Golgi apparatus;GO:0005829|cytosol;GO:0009505|plant-type cell wall;GO:0009506|plasmodesma;GO:0048046|apoplast	_	_	_	_	m.5836|AKT005861:1-930(+)	complete	PF04674.9|Phi_1|Phosphate-induced protein 1 conserved region|AKT005861.ti|m.5836:39-307
AKT005879	5.241554791	1.78E-05	TP2	GO:0010025|wax biosynthetic process	GO:0005783|endoplasmic reticulum;GO:0005789|endoplasmic reticulum membrane;GO:0016021|integral component of membrane	GO:0005506|iron ion binding;GO:0020037|heme binding;GO:0080133|midchain alkane hydroxylase activity	_	_	_	m.5853|AKT005879:1-1545(+)	complete	PF00067.19|p450|Cytochrome P450|AKT005879.ti|m.5853:93-492
AKT006241	1.133711431	0.008421222	TP2	GO:0005976|polysaccharide metabolic process;GO:0009737|response to abscisic acid;GO:0009834|plant-type secondary cell wall biogenesis;GO:0010411|xyloglucan metabolic process;GO:0045491|xylan metabolic process;GO:0045492|xylan biosynthetic process;GO:0050832|defense response to fungus;GO:1990937|xylan acetylation	GO:0000139|Golgi membrane;GO:0005783|endoplasmic reticulum;GO:0005789|endoplasmic reticulum membrane;GO:0005794|Golgi apparatus;GO:0016021|integral component of membrane	GO:0016491|oxidoreductase activity;GO:0016740|transferase activity	_	_	_	m.6233|AKT006241:1-1581(+)	complete	PF07779.9|Cas1_AcylT|10 TM Acyl Transferase domain found in Cas1p|AKT006241.ti|m.6233:103-440;PF07779.9|Cas1_AcylT|10 TM Acyl Transferase domain found in Cas1p|AKT006241.ti|m.6233:451-495
AKT006307	2.908209607	0.005993659	TP2	GO:0031348|negative regulation of defense response;GO:0042742|defense response to bacterium;GO:0060548|negative regulation of cell death	GO:0005886|plasma membrane;GO:0009506|plasmodesma;GO:0016021|integral component of membrane	GO:0004672|protein kinase activity;GO:0005524|ATP binding;GO:0016301|kinase activity;GO:0033612|receptor serine/threonine kinase binding	_	_	_	m.6294|AKT006307:1-744(+)	complete	PF00560.30|LRR_1|Leucine Rich Repeat|AKT006307.ti|m.6294:111-132;PF08263.9|LRRNT_2|Leucine rich repeat N-terminal domain|AKT006307.ti|m.6294:13-55;PF13516.3|LRR_6|Leucine Rich repeat|AKT006307.ti|m.6294:109-125
AKT006499	4.041767959	0.000146076	TP2	GO:0006817|phosphate ion transport;GO:0009737|response to abscisic acid	GO:0005634|nucleus;GO:0005773|vacuole;GO:0005794|Golgi apparatus;GO:0005886|plasma membrane;GO:0005887|integral component of plasma membrane;GO:0009506|plasmodesma;GO:0016020|membrane	GO:0005315|inorganic phosphate transmembrane transporter activity;GO:0015293|symporter activity	ko:K08176	PHO84	0	m.6476|AKT006499:1-1629(+)	complete	PF00083.21|Sugar_tr|Sugar (and other) transporter|AKT006499.ti|m.6476:25-515;PF07690.13|MFS_1|Major Facilitator Superfamily|AKT006499.ti|m.6476:75-457
AKT006522	2.192474084	0.005541085	TP2	GO:0009833|plant-type primary cell wall biogenesis;GO:0030244|cellulose biosynthetic process;GO:0071555|cell wall organization	GO:0000139|Golgi membrane;GO:0005794|Golgi apparatus;GO:0005886|plasma membrane;GO:0016021|integral component of membrane	GO:0016759|cellulose synthase activity;GO:0016760|cellulose synthase (UDP-forming) activity	_	_	_	m.6499|AKT006522:1-1770(+)	complete	PF03552.11|Cellulose_synt|Cellulose synthase|AKT006522.ti|m.6499:96-345;PF03552.11|Cellulose_synt|Cellulose synthase|AKT006522.ti|m.6499:351-526
AKT006549	4.962790777	3.17E-05	TP2	GO:0042742|defense response to bacterium;GO:0050832|defense response to fungus	GO:0005576|extracellular region;GO:0005618|cell wall	_	_	_	_	m.6529|AKT006549:1-435(+)	complete	PF00967.14|Barwin|Barwin family|AKT006549.ti|m.6529:24-142
AKT006620	2.143796496	0.000481182	TP2	GO:0007166|cell surface receptor signaling pathway	GO:0005886|plasma membrane;GO:0016021|integral component of membrane	GO:0004674|protein serine/threonine kinase activity;GO:0005524|ATP binding	_	_	_	m.6599|AKT006620:1-1890(+)	complete	PF00069.22|Pkinase|Protein kinase domain|AKT006620.ti|m.6599:371-540;PF07714.14|Pkinase_Tyr|Protein tyrosine kinase|AKT006620.ti|m.6599:365-538
AKT006624	3.95357867	0.032859355	TP2	GO:0043161|proteasome-mediated ubiquitin-dependent protein catabolic process	GO:0016021|integral component of membrane	GO:0046872|metal ion binding;GO:0061630|ubiquitin protein ligase activity	_	_	_	m.6604|AKT006624:1-1173(+)	complete	PF13639.3|zf-RING_2|Ring finger domain|AKT006624.ti|m.6604:145-188;PF17123.2|zf-RING_11|RING-like zinc finger|AKT006624.ti|m.6604:145-174;PF12678.4|zf-rbx1|RING-H2 zinc finger domain|AKT006624.ti|m.6604:158-188;PF13923.3|zf-C3HC4_2|Zinc finger, C3HC4 type (RING finger)|AKT006624.ti|m.6604:146-187;PF00097.22|zf-C3HC4|Zinc finger, C3HC4 type (RING finger)|AKT006624.ti|m.6604:146-187
AKT006636	2.387253489	0.001846245	TP2	GO:0010051|xylem and phloem pattern formation;GO:0010417|glucuronoxylan biosynthetic process;GO:0032504|multicellular organism reproduction;GO:0045489|pectin biosynthetic process;GO:0048366|leaf development;GO:0052386|cell wall thickening	GO:0005783|endoplasmic reticulum;GO:0005789|endoplasmic reticulum membrane;GO:0005794|Golgi apparatus;GO:0016021|integral component of membrane	GO:0016757|transferase activity, transferring glycosyl groups;GO:0047262|polygalacturonate 4-alpha-galacturonosyltransferase activity	ko:K20893	PARVUS, GLZ1, GATL1	0	m.6618|AKT006636:1-657(+)	complete	PF01501.17|Glyco_transf_8|Glycosyl transferase family 8|AKT006636.ti|m.6618:16-191
AKT006727	4.407974904	0.026018624	TP2	GO:0009699|phenylpropanoid biosynthetic process;GO:0009809|lignin biosynthetic process;GO:0010224|response to UV-B	GO:0005783|endoplasmic reticulum;GO:0016020|membrane;GO:0016021|integral component of membrane	GO:0004497|monooxygenase activity;GO:0005506|iron ion binding;GO:0016709|oxidoreductase activity, acting on paired donors, with incorporation or reduction of molecular oxygen, NAD(P)H as one donor, and incorporation of one atom of oxygen;GO:0020037|heme binding	ko:K09755	CYP84A, F5H	path:ko00940;path:ko01100;path:ko01110	m.6713|AKT006727:1-915(+)	complete	PF00067.19|p450|Cytochrome P450|AKT006727.ti|m.6713:9-222
AKT006755	1.261512289	0.032859355	TP2	GO:0006839|mitochondrial transport;GO:0008272|sulfate transport;GO:0015709|thiosulfate transport;GO:0015729|oxaloacetate transport;GO:0035435|phosphate ion transmembrane transport;GO:0071422|succinate transmembrane transport;GO:0071423|malate transmembrane transport	GO:0005743|mitochondrial inner membrane;GO:0016021|integral component of membrane	GO:0005310|dicarboxylic acid transmembrane transporter activity;GO:0015116|sulfate transmembrane transporter activity;GO:0015117|thiosulfate transmembrane transporter activity;GO:0015131|oxaloacetate transmembrane transporter activity;GO:0015140|malate transmembrane transporter activity;GO:0015141|succinate transmembrane transporter activity;GO:0015297|antiporter activity;GO:0017077|oxidative pho…	ko:K15104	SLC25A11, OGC	0	m.6745|AKT006755:1-990(+)	complete	PF00153.24|Mito_carr|Mitochondrial carrier protein|AKT006755.ti|m.6745:4-118;PF00153.24|Mito_carr|Mitochondrial carrier protein|AKT006755.ti|m.6745:126-221;PF00153.24|Mito_carr|Mitochondrial carrier protein|AKT006755.ti|m.6745:229-302
AKT007028	4.331654314	1.10E-09	TP2	GO:0006979|response to oxidative stress;GO:0042744|hydrogen peroxide catabolic process	GO:0005576|extracellular region	GO:0004601|peroxidase activity;GO:0020037|heme binding;GO:0046872|metal ion binding	ko:K00430	E1.11.1.7	path:ko00940;path:ko01100;path:ko01110	m.7030|AKT007028:1-969(+)	complete	PF00141.20|peroxidase|Peroxidase|AKT007028.ti|m.7030:44-284
AKT007118	3.768722036	0.001298922	TP2	GO:0006468|protein phosphorylation	GO:0005886|plasma membrane;GO:0016021|integral component of membrane	GO:0004674|protein serine/threonine kinase activity;GO:0005516|calmodulin binding;GO:0005524|ATP binding;GO:0030246|carbohydrate binding	ko:K04733	IRAK4	path:ko04064;path:ko04620;path:ko04621;path:ko04624;path:ko04722;path:ko05133;path:ko05140;path:ko05142;path:ko05145;path:ko05152;path:ko05162;path:ko05164	m.7119|AKT007118:1-2058(+)	complete	PF07714.14|Pkinase_Tyr|Protein tyrosine kinase|AKT007118.ti|m.7119:229-276;PF07714.14|Pkinase_Tyr|Protein tyrosine kinase|AKT007118.ti|m.7119:585-658;PF00069.22|Pkinase|Protein kinase domain|AKT007118.ti|m.7119:586-658;PF00954.17|S_locus_glycop|S-locus glycoprotein domain|AKT007118.ti|m.7119:38-106
AKT007164	1.751647913	0.01593428	TP2	GO:0032259|methylation	GO:0000139|Golgi membrane;GO:0005737|cytoplasm;GO:0005768|endosome;GO:0005794|Golgi apparatus;GO:0005802|trans-Golgi network;GO:0016021|integral component of membrane	GO:0008757|S-adenosylmethionine-dependent methyltransferase activity	_	_	_	m.7167|AKT007164:1-2391(+)	complete	PF03141.13|Methyltransf_29|Putative S-adenosyl-L-methionine-dependent methyltransferase|AKT007164.ti|m.7167:383-471;PF03141.13|Methyltransf_29|Putative S-adenosyl-L-methionine-dependent methyltransferase|AKT007164.ti|m.7167:470-780
AKT007509	-1.485716707	0.000121336	TP2	GO:0009408|response to heat;GO:0009644|response to high light intensity;GO:0042542|response to hydrogen peroxide	GO:0016021|integral component of membrane;GO:0031969|chloroplast membrane	GO:0008237|metallopeptidase activity	_	_	_	m.7504|AKT007509:1-1728(+)	complete	_
AKT007511	2.554210164	1.76E-05	TP2	0	GO:0016021|integral component of membrane	GO:0004506|squalene monooxygenase activity;GO:0050660|flavin adenine dinucleotide binding	ko:K00511	SQLE, ERG1	path:ko00100;path:ko00909;path:ko01100;path:ko01110;path:ko01130	m.7506|AKT007511:1-1464(+)	complete	PF08491.7|SE|Squalene epoxidase|AKT007511.ti|m.7506:174-446;PF01494.16|FAD_binding_3|FAD binding domain|AKT007511.ti|m.7506:128-336;PF13450.3|NAD_binding_8|NAD(P)-binding Rossmann-like domain|AKT007511.ti|m.7506:61-87;PF00890.21|FAD_binding_2|FAD binding domain|AKT007511.ti|m.7506:58-87
AKT007832	-1.068041283	7.27E-05	TP2	GO:0000162|tryptophan biosynthetic process;GO:0006952|defense response;GO:0009734|auxin-activated signaling pathway;GO:0009826|unidimensional cell growth;GO:0009834|plant-type secondary cell wall biogenesis;GO:0009851|auxin biosynthetic process;GO:0010315|auxin efflux;GO:0071555|cell wall organization;GO:0090355|positive regulation of auxin metabolic process;GO:0090358|positive regulation of tryp…	GO:0005774|vacuolar membrane;GO:0005886|plasma membrane;GO:0009705|plant-type vacuole membrane;GO:0016021|integral component of membrane	GO:0022857|transmembrane transporter activity	_	_	_	m.7823|AKT007832:1-459(+)	5prime_partial	PF00892.17|EamA|EamA-like transporter family|AKT007832.ti|m.7823:39-148
AKT008021	1.060892109	5.65E-07	TP2	GO:0006457|protein folding	GO:0005789|endoplasmic reticulum membrane;GO:0016021|integral component of membrane	GO:0005509|calcium ion binding;GO:0030246|carbohydrate binding;GO:0051082|unfolded protein binding	ko:K08054	CANX	path:ko04141;path:ko04145;path:ko04612;path:ko04918;path:ko05166	m.8011|AKT008021:1-1608(+)	complete	PF00262.15|Calreticulin|Calreticulin family|AKT008021.ti|m.8011:29-384
AKT008045	1.334590807	0.000869305	TP2	GO:0006857|oligopeptide transport	GO:0016021|integral component of membrane	GO:0005215|transporter activity	_	_	_	m.8033|AKT008045:1-1929(+)	complete	PF00854.18|PTR2|POT family|AKT008045.ti|m.8033:141-572
AKT008079	1.831363401	1.37E-06	TP2	GO:0006839|mitochondrial transport;GO:0009651|response to salt stress	GO:0005618|cell wall;GO:0005739|mitochondrion;GO:0005743|mitochondrial inner membrane;GO:0005774|vacuolar membrane;GO:0009507|chloroplast;GO:0016020|membrane;GO:0016021|integral component of membrane	GO:0015114|phosphate ion transmembrane transporter activity	ko:K15102	SLC25A3, PHC, PIC	0	m.8067|AKT008079:1-1116(+)	complete	PF00153.24|Mito_carr|Mitochondrial carrier protein|AKT008079.ti|m.8067:74-158;PF00153.24|Mito_carr|Mitochondrial carrier protein|AKT008079.ti|m.8067:172-257
AKT008080	2.302016921	6.26E-05	TP2	GO:0006839|mitochondrial transport;GO:0009651|response to salt stress	GO:0005618|cell wall;GO:0005739|mitochondrion;GO:0005743|mitochondrial inner membrane;GO:0005774|vacuolar membrane;GO:0009507|chloroplast;GO:0016020|membrane;GO:0016021|integral component of membrane	GO:0015114|phosphate ion transmembrane transporter activity	ko:K15102	SLC25A3, PHC, PIC	0	m.8068|AKT008080:1-1110(+)	complete	PF00153.24|Mito_carr|Mitochondrial carrier protein|AKT008080.ti|m.8068:74-158;PF00153.24|Mito_carr|Mitochondrial carrier protein|AKT008080.ti|m.8068:172-257
AKT008132	6.071730013	4.84E-08	TP2	GO:0006869|lipid transport;GO:0042335|cuticle development;GO:0050832|defense response to fungus	GO:0005576|extracellular region;GO:0005783|endoplasmic reticulum;GO:0005794|Golgi apparatus;GO:0005886|plasma membrane;GO:0009505|plant-type cell wall;GO:0031225|anchored component of membrane;GO:0046658|anchored component of plasma membrane	GO:0008289|lipid binding	_	_	_	m.8117|AKT008132:1-654(+)	5prime_partial	PF14368.3|LTP_2|Probable lipid transfer|AKT008132.ti|m.8117:59-141;PF00234.19|Tryp_alpha_amyl|Protease inhibitor/seed storage/LTP family|AKT008132.ti|m.8117:63-139
AKT008206	3.702531678	0.001675055	TP2	GO:0016042|lipid catabolic process	GO:0005576|extracellular region	GO:0016788|hydrolase activity, acting on ester bonds	_	_	_	m.8190|AKT008206:1-1089(+)	5prime_partial	PF00657.19|Lipase_GDSL|GDSL-like Lipase/Acylhydrolase|AKT008206.ti|m.8190:17-341
AKT008302	4.739651213	7.72E-10	TP2	GO:0006468|protein phosphorylation	GO:0005886|plasma membrane;GO:0016021|integral component of membrane	GO:0004674|protein serine/threonine kinase activity;GO:0005524|ATP binding	_	_	_	m.8284|AKT008302:1-1989(+)	complete	PF07714.14|Pkinase_Tyr|Protein tyrosine kinase|AKT008302.ti|m.8284:330-594;PF00069.22|Pkinase|Protein kinase domain|AKT008302.ti|m.8284:328-526;PF01657.14|Stress-antifung|Salt stress response/antifungal|AKT008302.ti|m.8284:74-131;PF01657.14|Stress-antifung|Salt stress response/antifungal|AKT008302.ti|m.8284:158-244
AKT008447	6.208335493	1.28E-76	TP2	GO:0090449|phloem glucosinolate loading;GO:1901349|glucosinolate transport	GO:0005794|Golgi apparatus;GO:0005886|plasma membrane;GO:0009506|plasmodesma;GO:0016021|integral component of membrane	GO:0090448|glucosinolate:proton symporter activity	_	_	_	m.8425|AKT008447:1-1659(+)	complete	PF00854.18|PTR2|POT family|AKT008447.ti|m.8425:71-487
AKT008448	6.002799478	6.40E-80	TP2	GO:0090449|phloem glucosinolate loading;GO:1901349|glucosinolate transport	GO:0005794|Golgi apparatus;GO:0005886|plasma membrane;GO:0009506|plasmodesma;GO:0016021|integral component of membrane	GO:0090448|glucosinolate:proton symporter activity	_	_	_	m.8426|AKT008448:1-1686(+)	complete	PF00854.18|PTR2|POT family|AKT008448.ti|m.8426:76-496
AKT008554	4.576427282	0.003065573	TP2	0	GO:0016021|integral component of membrane	GO:0004497|monooxygenase activity;GO:0005506|iron ion binding;GO:0016705|oxidoreductase activity, acting on paired donors, with incorporation or reduction of molecular oxygen;GO:0020037|heme binding	ko:K20667	CYP716A	0	m.8529|AKT008554:1-1422(+)	complete	PF00067.19|p450|Cytochrome P450|AKT008554.ti|m.8529:36-453
AKT008556	3.512894087	0.012255757	TP2	0	GO:0005739|mitochondrion;GO:0016021|integral component of membrane;GO:0031966|mitochondrial membrane	GO:0004674|protein serine/threonine kinase activity;GO:0005524|ATP binding	ko:K04730	IRAK1	path:ko04064;path:ko04620;path:ko04624;path:ko04722;path:ko05133;path:ko05140;path:ko05142;path:ko05145;path:ko05152;path:ko05162;path:ko05169	m.8530|AKT008556:1-966(+)	complete	PF00069.22|Pkinase|Protein kinase domain|AKT008556.ti|m.8530:39-298;PF07714.14|Pkinase_Tyr|Protein tyrosine kinase|AKT008556.ti|m.8530:41-242
AKT008566	1.81721889	0.000713485	TP2	GO:0009826|unidimensional cell growth	GO:0005576|extracellular region;GO:0005618|cell wall;GO:0005765|lysosomal membrane;GO:0009505|plant-type cell wall	GO:0004566|beta-glucuronidase activity	ko:K07964	HPSE	path:ko00531;path:ko01100;path:ko05205	m.8540|AKT008566:1-1452(+)	5prime_partial	PF03662.11|Glyco_hydro_79n|Glycosyl hydrolase family 79, N-terminal domain|AKT008566.ti|m.8540:2-308
AKT008631	1.471026777	0.009433876	TP2	GO:0006004|fucose metabolic process;GO:0006486|protein glycosylation	GO:0005768|endosome;GO:0005794|Golgi apparatus;GO:0005802|trans-Golgi network;GO:0016021|integral component of membrane	GO:0016757|transferase activity, transferring glycosyl groups	_	_	_	m.8605|AKT008631:1-1980(+)	complete	PF10250.6|O-FucT|GDP-fucose protein O-fucosyltransferase|AKT008631.ti|m.8605:97-393
AKT008646	1.530321277	6.73E-05	TP2	GO:0006629|lipid metabolic process	GO:0005789|endoplasmic reticulum membrane;GO:0016021|integral component of membrane	_	_	_	_	m.8616|AKT008646:1-945(+)	complete	PF03798.13|TRAM_LAG1_CLN8|TLC domain|AKT008646.ti|m.8616:74-280
AKT008659	4.640772488	6.00E-06	TP2	GO:0006970|response to osmotic stress;GO:0009651|response to salt stress;GO:0009687|abscisic acid metabolic process;GO:0009688|abscisic acid biosynthetic process;GO:0009739|response to gibberellin;GO:0010200|response to chitin;GO:0043161|proteasome-mediated ubiquitin-dependent protein catabolic process	GO:0016021|integral component of membrane	GO:0046872|metal ion binding;GO:0061630|ubiquitin protein ligase activity	_	_	_	m.8630|AKT008659:1-384(+)	complete	PF13639.3|zf-RING_2|Ring finger domain|AKT008659.ti|m.8630:46-89;PF17123.2|zf-RING_11|RING-like zinc finger|AKT008659.ti|m.8630:46-74;PF00097.22|zf-C3HC4|Zinc finger, C3HC4 type (RING finger)|AKT008659.ti|m.8630:47-88
AKT008703	3.43656159	0.000452275	TP2	0	GO:0016021|integral component of membrane	GO:0004497|monooxygenase activity;GO:0005506|iron ion binding;GO:0016705|oxidoreductase activity, acting on paired donors, with incorporation or reduction of molecular oxygen;GO:0020037|heme binding	ko:K20562	CYP736A	0	m.8670|AKT008703:1-1056(+)	complete	PF00067.19|p450|Cytochrome P450|AKT008703.ti|m.8670:4-334
AKT008704	3.394993073	0.008108731	TP2	0	GO:0016021|integral component of membrane	GO:0004497|monooxygenase activity;GO:0005506|iron ion binding;GO:0016705|oxidoreductase activity, acting on paired donors, with incorporation or reduction of molecular oxygen;GO:0020037|heme binding	ko:K20562	CYP736A	0	m.8671|AKT008704:1-1356(+)	complete	PF00067.19|p450|Cytochrome P450|AKT008704.ti|m.8671:6-434
AKT008705	4.272527207	0.000239168	TP2	0	GO:0016021|integral component of membrane	GO:0004497|monooxygenase activity;GO:0005506|iron ion binding;GO:0016705|oxidoreductase activity, acting on paired donors, with incorporation or reduction of molecular oxygen;GO:0020037|heme binding	ko:K20562	CYP736A	0	m.8672|AKT008705:1-1296(+)	complete	PF00067.19|p450|Cytochrome P450|AKT008705.ti|m.8672:3-414
AKT008712	1.039025735	0.009002344	TP2	GO:0010411|xyloglucan metabolic process;GO:0045493|xylan catabolic process;GO:0046686|response to cadmium ion;GO:0071555|cell wall organization	GO:0005618|cell wall;GO:0009505|plant-type cell wall;GO:0009506|plasmodesma;GO:0009507|chloroplast;GO:0048046|apoplast	GO:0009044|xylan 1,4-beta-xylosidase activity;GO:0030246|carbohydrate binding;GO:0046556|alpha-L-arabinofuranosidase activity;GO:0061634|alpha-D-xyloside xylohydrolase;GO:0080176|xyloglucan 1,6-alpha-xylosidase activity	ko:K15925	XYL1	0	m.8679|AKT008712:1-2460(+)	5prime_partial	PF01055.23|Glyco_hydro_31|Glycosyl hydrolases family 31|AKT008712.ti|m.8679:223-669;PF16863.2|NtCtMGAM_N|N-terminal barrel of NtMGAM and CtMGAM, maltase-glucoamylase|AKT008712.ti|m.8679:3-131;PF13802.3|Gal_mutarotas_2|Galactose mutarotase-like|AKT008712.ti|m.8679:134-202
AKT008875	1.946872148	0.004204704	TP2	0	GO:0005886|plasma membrane;GO:0016021|integral component of membrane	GO:0004714|transmembrane receptor protein tyrosine kinase activity;GO:0005524|ATP binding	_	_	_	m.8830|AKT008875:1-1974(+)	5prime_partial	PF13855.3|LRR_8|Leucine rich repeat|AKT008875.ti|m.8830:76-137;PF00069.22|Pkinase|Protein kinase domain|AKT008875.ti|m.8830:479-642;PF07714.14|Pkinase_Tyr|Protein tyrosine kinase|AKT008875.ti|m.8830:495-646
AKT008885	2.170911785	8.41E-05	TP2	0	GO:0005886|plasma membrane;GO:0016021|integral component of membrane	GO:0004714|transmembrane receptor protein tyrosine kinase activity;GO:0005524|ATP binding	_	_	_	m.8838|AKT008885:1-2607(+)	5prime_partial	PF13855.3|LRR_8|Leucine rich repeat|AKT008885.ti|m.8838:76-137;PF00069.22|Pkinase|Protein kinase domain|AKT008885.ti|m.8838:603-862;PF07714.14|Pkinase_Tyr|Protein tyrosine kinase|AKT008885.ti|m.8838:633-863;PF00560.30|LRR_1|Leucine Rich Repeat|AKT008885.ti|m.8838:76-93;PF00560.30|LRR_1|Leucine Rich Repeat|AKT008885.ti|m.8838:270-288
AKT008968	1.467704167	0.004531121	TP2	GO:0006468|protein phosphorylation	GO:0005886|plasma membrane;GO:0016021|integral component of membrane	GO:0004674|protein serine/threonine kinase activity;GO:0005516|calmodulin binding;GO:0005524|ATP binding;GO:0030246|carbohydrate binding	_	_	_	m.8912|AKT008968:1-1530(+)	complete	PF01453.21|B_lectin|D-mannose binding lectin|AKT008968.ti|m.8912:89-200;PF08276.8|PAN_2|PAN-like domain|AKT008968.ti|m.8912:373-404
AKT008981	4.137649428	0.005942059	TP2	0	GO:0016021|integral component of membrane	GO:0004674|protein serine/threonine kinase activity;GO:0005524|ATP binding	_	_	_	m.8922|AKT008981:1-2568(+)	5prime_partial	PF07714.14|Pkinase_Tyr|Protein tyrosine kinase|AKT008981.ti|m.8922:531-803;PF00069.22|Pkinase|Protein kinase domain|AKT008981.ti|m.8922:529-802
AKT008987	-1.863269337	0.019042658	TP2	0	GO:0016021|integral component of membrane	GO:0004674|protein serine/threonine kinase activity;GO:0005524|ATP binding	_	_	_	m.8926|AKT008987:1-2601(+)	complete	PF07714.14|Pkinase_Tyr|Protein tyrosine kinase|AKT008987.ti|m.8926:570-748;PF00069.22|Pkinase|Protein kinase domain|AKT008987.ti|m.8926:567-813
AKT009122	3.223124397	3.11E-13	TP2	GO:0009611|response to wounding;GO:0009737|response to abscisic acid;GO:0009751|response to salicylic acid;GO:0009753|response to jasmonic acid;GO:0042538|hyperosmotic salinity response;GO:0042742|defense response to bacterium;GO:0042938|dipeptide transport;GO:0042939|tripeptide transport;GO:0043201|response to leucine;GO:0080052|response to histidine;GO:0080053|response to phenylalanine	GO:0016021|integral component of membrane	GO:0042937|tripeptide transmembrane transporter activity	_	_	_	m.9049|AKT009122:1-1779(+)	complete	PF00854.18|PTR2|POT family|AKT009122.ti|m.9049:105-522
AKT009422	4.81544878	2.59E-06	TP2	0	GO:0005886|plasma membrane;GO:0016021|integral component of membrane	GO:0051536|iron-sulfur cluster binding	_	_	_	m.9324|AKT009422:1-603(+)	complete	PF04535.9|DUF588|Domain of unknown function (DUF588)|AKT009422.ti|m.9324:31-182
AKT009462	2.251520607	0.003429341	TP2	GO:0007267|cell-cell signaling;GO:0009741|response to brassinosteroid;GO:0009742|brassinosteroid mediated signaling pathway;GO:0019722|calcium-mediated signaling;GO:0045926|negative regulation of growth	GO:0005622|intracellular;GO:0009506|plasmodesma;GO:0048046|apoplast	GO:0005179|hormone activity	_	_	_	_	_	_
AKT009483	1.419993084	0.001759841	TP2	GO:0019305|dTDP-rhamnose biosynthetic process;GO:0033320|UDP-D-xylose biosynthetic process;GO:0042732|D-xylose metabolic process	GO:0000139|Golgi membrane;GO:0005768|endosome;GO:0005794|Golgi apparatus;GO:0005802|trans-Golgi network;GO:0005886|plasma membrane;GO:0016020|membrane;GO:0016021|integral component of membrane;GO:0032580|Golgi cisterna membrane	GO:0008460|dTDP-glucose 4,6-dehydratase activity;GO:0048040|UDP-glucuronate decarboxylase activity;GO:0070403|NAD+ binding	ko:K08678	UXS1, uxs	path:ko00520;path:ko01100	m.9387|AKT009483:1-1323(+)	complete	PF16363.2|GDP_Man_Dehyd|GDP-mannose 4,6 dehydratase|AKT009483.ti|m.9387:120-412;PF01370.18|Epimerase|NAD dependent epimerase/dehydratase family|AKT009483.ti|m.9387:118-351;PF01073.16|3Beta_HSD|3-beta hydroxysteroid dehydrogenase/isomerase family|AKT009483.ti|m.9387:119-331;PF04321.14|RmlD_sub_bind|RmlD substrate binding domain|AKT009483.ti|m.9387:117-380;PF07993.9|NAD_binding_4|Male sterility pro…
AKT009571	1.297641244	0.041480252	TP2	GO:0010143|cutin biosynthetic process;GO:0016024|CDP-diacylglycerol biosynthetic process;GO:0016311|dephosphorylation	GO:0016020|membrane;GO:0016021|integral component of membrane	GO:0004366|glycerol-3-phosphate O-acyltransferase activity;GO:0016791|phosphatase activity;GO:0090447|glycerol-3-phosphate 2-O-acyltransferase activity;GO:0102420|sn-1-glycerol-3-phosphate C16:0-DCA-CoA acyl transferase activity	ko:K13508	GPAT	path:ko00561;path:ko00564;path:ko01100;path:ko01110	m.9473|AKT009571:1-1260(+)	complete	PF01553.18|Acyltransferase|Acyltransferase|AKT009571.ti|m.9473:224-323
AKT009683	1.018784923	0.027898734	TP2	0	GO:0005886|plasma membrane;GO:0016021|integral component of membrane	GO:0004672|protein kinase activity;GO:0005524|ATP binding	_	_	_	m.9583|AKT009683:1-2913(+)	complete	PF07714.14|Pkinase_Tyr|Protein tyrosine kinase|AKT009683.ti|m.9583:689-955;PF00069.22|Pkinase|Protein kinase domain|AKT009683.ti|m.9583:690-895;PF13855.3|LRR_8|Leucine rich repeat|AKT009683.ti|m.9583:483-542;PF08263.9|LRRNT_2|Leucine rich repeat N-terminal domain|AKT009683.ti|m.9583:26-65;PF00560.30|LRR_1|Leucine Rich Repeat|AKT009683.ti|m.9583:192-213
AKT009712	6.765428629	8.98E-18	TP2	GO:0006979|response to oxidative stress;GO:0042744|hydrogen peroxide catabolic process	GO:0005576|extracellular region	GO:0004601|peroxidase activity;GO:0020037|heme binding;GO:0046872|metal ion binding	ko:K00430	E1.11.1.7	path:ko00940;path:ko01100;path:ko01110	m.9615|AKT009712:1-951(+)	complete	PF00141.20|peroxidase|Peroxidase|AKT009712.ti|m.9615:41-280
AKT009713	3.793219285	0.045804999	TP2	GO:0006979|response to oxidative stress;GO:0042744|hydrogen peroxide catabolic process	GO:0005576|extracellular region	GO:0004601|peroxidase activity;GO:0020037|heme binding;GO:0046872|metal ion binding	ko:K00430	E1.11.1.7	path:ko00940;path:ko01100;path:ko01110	m.9616|AKT009713:1-918(+)	complete	PF00141.20|peroxidase|Peroxidase|AKT009713.ti|m.9616:48-268
AKT009718	5.574052326	2.77E-06	TP2	GO:0000741|karyogamy;GO:0006810|transport;GO:0009651|response to salt stress;GO:0010197|polar nucleus fusion	GO:0016021|integral component of membrane	_	_	_	_	m.9621|AKT009718:1-1554(+)	complete	PF06813.10|Nodulin-like|Nodulin-like|AKT009718.ti|m.9621:9-253
AKT009945	1.691746682	0.00289807	TP2	GO:0000302|response to reactive oxygen species;GO:0009648|photoperiodism;GO:0048366|leaf development	GO:0009507|chloroplast;GO:0009536|plastid;GO:0009941|chloroplast envelope;GO:0016020|membrane;GO:0016021|integral component of membrane;GO:0031969|chloroplast membrane	_	_	_	_	m.9855|AKT009945:1-1308(+)	complete	PF11891.5|DUF3411|Domain of unknown function (DUF3411)|AKT009945.ti|m.9855:215-389
AKT010125	4.897988474	2.95E-12	TP2	GO:0009817|defense response to fungus, incompatible interaction	GO:0005886|plasma membrane;GO:0016021|integral component of membrane	GO:0005516|calmodulin binding	ko:K08472	MLO	0	m.122|AKT010125:1-609(+)	complete	PF03094.12|Mlo|Mlo family|AKT010125.ti|m.122:1-43;PF03094.12|Mlo|Mlo family|AKT010125.ti|m.122:43-104
AKT010126	10.56325838	5.13E-11	TP2	GO:0009817|defense response to fungus, incompatible interaction	GO:0005886|plasma membrane;GO:0016021|integral component of membrane	GO:0005516|calmodulin binding	ko:K08472	MLO	0	m.123|AKT010126:1-450(+)	complete	PF03094.12|Mlo|Mlo family|AKT010126.ti|m.123:8-147
AKT010190	2.273270969	0.002622706	TP2	0	GO:0005783|endoplasmic reticulum;GO:0005886|plasma membrane;GO:0016021|integral component of membrane	_	_	_	_	m.187|AKT010190:1-585(+)	complete	PF13962.3|PGG|Domain of unknown function|AKT010190.ti|m.187:4-119
AKT010417	2.277769927	0.011467749	TP2	GO:0006612|protein targeting to membrane;GO:0006887|exocytosis;GO:0006906|vesicle fusion;GO:0006952|defense response;GO:0009620|response to fungus;GO:0009737|response to abscisic acid;GO:0010119|regulation of stomatal movement;GO:0010148|transpiration;GO:0016192|vesicle-mediated transport;GO:0031348|negative regulation of defense response;GO:0048278|vesicle docking;GO:0050832|defense response to …	GO:0005802|trans-Golgi network;GO:0005886|plasma membrane;GO:0009504|cell plate;GO:0009506|plasmodesma;GO:0016021|integral component of membrane;GO:0031201|SNARE complex	GO:0000149|SNARE binding;GO:0005484|SNAP receptor activity;GO:0043495|protein membrane anchor	ko:K08486	STX1B_2_3	path:ko04130;path:ko04721	m.402|AKT010417:1-888(+)	complete	PF00804.22|Syntaxin|Syntaxin|AKT010417.ti|m.402:28-233;PF05739.16|SNARE|SNARE domain|AKT010417.ti|m.402:235-286
AKT010703	2.719072915	1.30E-10	TP2	GO:0009809|lignin biosynthetic process	GO:0016020|membrane;GO:0016021|integral component of membrane	GO:0005506|iron ion binding;GO:0016709|oxidoreductase activity, acting on paired donors, with incorporation or reduction of molecular oxygen, NAD(P)H as one donor, and incorporation of one atom of oxygen;GO:0020037|heme binding	ko:K09754	CYP98A, C3'H	path:ko00940;path:ko00941;path:ko00945;path:ko01100;path:ko01110	m.676|AKT010703:1-918(+)	3prime_partial	PF00067.19|p450|Cytochrome P450|AKT010703.ti|m.676:28-279
AKT010704	2.254866408	1.78E-06	TP2	GO:0009809|lignin biosynthetic process	GO:0016020|membrane;GO:0016021|integral component of membrane	GO:0005506|iron ion binding;GO:0016709|oxidoreductase activity, acting on paired donors, with incorporation or reduction of molecular oxygen, NAD(P)H as one donor, and incorporation of one atom of oxygen;GO:0020037|heme binding	ko:K09754	CYP98A, C3'H	path:ko00940;path:ko00941;path:ko00945;path:ko01100;path:ko01110	m.677|AKT010704:1-855(+)	complete	PF00067.19|p450|Cytochrome P450|AKT010704.ti|m.677:28-273
AKT010950	1.41798832	0.009849338	TP2	0	GO:0005886|plasma membrane;GO:0016021|integral component of membrane	GO:0004674|protein serine/threonine kinase activity;GO:0005524|ATP binding	_	_	_	m.904|AKT010950:1-3015(+)	complete	PF00069.22|Pkinase|Protein kinase domain|AKT010950.ti|m.904:728-994;PF07714.14|Pkinase_Tyr|Protein tyrosine kinase|AKT010950.ti|m.904:730-996;PF13855.3|LRR_8|Leucine rich repeat|AKT010950.ti|m.904:143-201;PF13855.3|LRR_8|Leucine rich repeat|AKT010950.ti|m.904:166-223;PF13855.3|LRR_8|Leucine rich repeat|AKT010950.ti|m.904:407-466;PF13855.3|LRR_8|Leucine rich repeat|AKT010950.ti|m.904:518-574;PF005…
AKT011103	1.318286134	0.016982079	TP2	GO:0006468|protein phosphorylation;GO:0048544|recognition of pollen	GO:0005886|plasma membrane;GO:0016021|integral component of membrane	GO:0004674|protein serine/threonine kinase activity;GO:0005516|calmodulin binding;GO:0005524|ATP binding;GO:0030246|carbohydrate binding	_	_	_	m.1055|AKT011103:1-1911(+)	complete	PF00069.22|Pkinase|Protein kinase domain|AKT011103.ti|m.1055:314-545;PF07714.14|Pkinase_Tyr|Protein tyrosine kinase|AKT011103.ti|m.1055:313-611;PF00954.17|S_locus_glycop|S-locus glycoprotein domain|AKT011103.ti|m.1055:49-117
AKT011199	-1.905003392	0.032694632	TP2	0	GO:0005789|endoplasmic reticulum membrane;GO:0016021|integral component of membrane	_	_	_	_	m.1150|AKT011199:1-615(+)	complete	PF02453.14|Reticulon|Reticulon|AKT011199.ti|m.1150:35-140
AKT011373	3.904078651	0.038765574	TP2	GO:0006694|steroid biosynthetic process	GO:0005811|lipid droplet;GO:0016021|integral component of membrane	GO:0070524|11-beta-hydroxysteroid dehydrogenase (NADP+) activity	_	_	_	m.1313|AKT011373:1-1011(+)	complete	PF00106.22|adh_short|short chain dehydrogenase|AKT011373.ti|m.1313:48-236;PF13561.3|adh_short_C2|Enoyl-(Acyl carrier protein) reductase|AKT011373.ti|m.1313:54-237;PF08659.7|KR|KR domain|AKT011373.ti|m.1313:50-146
AKT011377	9.02386048	6.36E-08	TP2	GO:0006694|steroid biosynthetic process	GO:0005811|lipid droplet;GO:0016021|integral component of membrane	GO:0070524|11-beta-hydroxysteroid dehydrogenase (NADP+) activity	_	_	_	m.1316|AKT011377:1-591(+)	complete	PF00106.22|adh_short|short chain dehydrogenase|AKT011377.ti|m.1316:48-115;PF13561.3|adh_short_C2|Enoyl-(Acyl carrier protein) reductase|AKT011377.ti|m.1316:54-115
AKT011424	5.147576513	1.30E-13	TP2	0	GO:0005576|extracellular region	GO:0003993|acid phosphatase activity;GO:0046872|metal ion binding	_	_	_	m.1358|AKT011424:1-1758(+)	complete	PF14008.3|Metallophos_C|Iron/zinc purple acid phosphatase-like protein C|AKT011424.ti|m.1358:501-560;PF00149.25|Metallophos|Calcineurin-like phosphoesterase|AKT011424.ti|m.1358:299-476;PF16656.2|Pur_ac_phosph_N|Purple acid Phosphatase, N-terminal domain|AKT011424.ti|m.1358:184-287
AKT011425	1.658960621	0.036841549	TP2	0	GO:0005576|extracellular region	GO:0003993|acid phosphatase activity;GO:0046872|metal ion binding	_	_	_	m.1359|AKT011425:1-1842(+)	complete	PF00149.25|Metallophos|Calcineurin-like phosphoesterase|AKT011425.ti|m.1359:299-504;PF14008.3|Metallophos_C|Iron/zinc purple acid phosphatase-like protein C|AKT011425.ti|m.1359:529-588;PF16656.2|Pur_ac_phosph_N|Purple acid Phosphatase, N-terminal domain|AKT011425.ti|m.1359:184-287
AKT011480	7.524226064	1.22E-71	TP2	GO:0043090|amino acid import;GO:0080167|response to karrikin	GO:0005886|plasma membrane;GO:0016021|integral component of membrane	GO:0015171|amino acid transmembrane transporter activity;GO:0015293|symporter activity	_	_	_	m.1414|AKT011480:1-978(+)	complete	PF01490.15|Aa_trans|Transmembrane amino acid transporter protein|AKT011480.ti|m.1414:1-201
AKT011481	12.96612031	4.94E-19	TP2	GO:0003333|amino acid transmembrane transport	GO:0005886|plasma membrane;GO:0016021|integral component of membrane	GO:0015171|amino acid transmembrane transporter activity	_	_	_	m.1415|AKT011481:1-408(+)	complete	PF01490.15|Aa_trans|Transmembrane amino acid transporter protein|AKT011481.ti|m.1415:30-131;PF03222.10|Trp_Tyr_perm|Tryptophan/tyrosine permease family|AKT011481.ti|m.1415:33-110
AKT011521	1.698917152	2.58E-06	TP2	GO:0009793|embryo development ending in seed dormancy;GO:0042761|very long-chain fatty acid biosynthetic process	GO:0005783|endoplasmic reticulum;GO:0005789|endoplasmic reticulum membrane;GO:0016020|membrane;GO:0016021|integral component of membrane	GO:0018454|acetoacetyl-CoA reductase activity;GO:0045703|ketoreductase activity;GO:0102339|3-oxo-arachidoyl-CoA reductase activity;GO:0102340|3-oxo-behenoyl-CoA reductase activity;GO:0102341|3-oxo-lignoceroyl-CoA reductase activity;GO:0102342|3-oxo-cerotoyl-CoA reductase activity	ko:K10251	HSD17B12, KAR, IFA38	path:ko00062;path:ko00140;path:ko01040;path:ko01100;path:ko01110;path:ko01212	m.1453|AKT011521:1-921(+)	complete	PF00106.22|adh_short|short chain dehydrogenase|AKT011521.ti|m.1453:41-233;PF13561.3|adh_short_C2|Enoyl-(Acyl carrier protein) reductase|AKT011521.ti|m.1453:48-233
AKT011535	3.372685533	1.17E-09	TP2	GO:0006952|defense response;GO:0010942|positive regulation of cell death;GO:0031349|positive regulation of defense response	GO:0005886|plasma membrane;GO:0016021|integral component of membrane	GO:0004674|protein serine/threonine kinase activity;GO:0004713|protein tyrosine kinase activity;GO:0004714|transmembrane receptor protein tyrosine kinase activity;GO:0005524|ATP binding	_	_	_	m.1469|AKT011535:1-1311(+)	complete	PF00069.22|Pkinase|Protein kinase domain|AKT011535.ti|m.1469:129-408;PF07714.14|Pkinase_Tyr|Protein tyrosine kinase|AKT011535.ti|m.1469:129-409
AKT011536	1.510214581	0.023380584	TP2	GO:0006952|defense response;GO:0010942|positive regulation of cell death;GO:0031349|positive regulation of defense response	GO:0005886|plasma membrane;GO:0016021|integral component of membrane	GO:0004674|protein serine/threonine kinase activity;GO:0004713|protein tyrosine kinase activity;GO:0004714|transmembrane receptor protein tyrosine kinase activity;GO:0005524|ATP binding	_	_	_	m.1470|AKT011536:1-1245(+)	complete	_
AKT011541	1.616321752	0.007969385	TP2	GO:0015824|proline transport	GO:0005886|plasma membrane;GO:0016021|integral component of membrane	GO:0015193|L-proline transmembrane transporter activity	_	_	_	m.1476|AKT011541:1-1176(+)	complete	PF01490.15|Aa_trans|Transmembrane amino acid transporter protein|AKT011541.ti|m.1476:39-154;PF01490.15|Aa_trans|Transmembrane amino acid transporter protein|AKT011541.ti|m.1476:158-375
AKT011542	1.459010717	0.037558558	TP2	GO:0015824|proline transport	GO:0005886|plasma membrane;GO:0016021|integral component of membrane	GO:0015193|L-proline transmembrane transporter activity	_	_	_	m.1477|AKT011542:1-1023(+)	complete	PF01490.15|Aa_trans|Transmembrane amino acid transporter protein|AKT011542.ti|m.1477:93-324
AKT011553	1.066701834	0.023155757	TP2	GO:0010167|response to nitrate;GO:0015706|nitrate transport;GO:0042128|nitrate assimilation	GO:0005886|plasma membrane;GO:0016021|integral component of membrane	_	_	_	_	m.1487|AKT011553:1-618(+)	complete	PF16974.2|NAR2|High-affinity nitrate transporter accessory|AKT011553.ti|m.1487:25-200
AKT011557	1.586987751	0.002110318	TP2	GO:0016042|lipid catabolic process	GO:0005576|extracellular region	GO:0016298|lipase activity	_	_	_	m.1492|AKT011557:1-954(+)	complete	PF00657.19|Lipase_GDSL|GDSL-like Lipase/Acylhydrolase|AKT011557.ti|m.1492:37-296
AKT011592	3.000372501	0.001777126	TP2	GO:0006855|drug transmembrane transport	GO:0005773|vacuole;GO:0005774|vacuolar membrane;GO:0016021|integral component of membrane	GO:0015297|antiporter activity	ko:K03327	TC.MATE, SLC47A, norM, mdtK, dinF	0	m.1526|AKT011592:1-1401(+)	complete	PF01554.15|MatE|MatE|AKT011592.ti|m.1526:64-224;PF01554.15|MatE|MatE|AKT011592.ti|m.1526:285-372
AKT011628	1.220643358	0.041480252	TP2	GO:0015706|nitrate transport;GO:0042128|nitrate assimilation;GO:0071249|cellular response to nitrate	GO:0005886|plasma membrane;GO:0009705|plant-type vacuole membrane;GO:0016021|integral component of membrane	GO:0015112|nitrate transmembrane transporter activity	ko:K02575	NRT, narK, nrtP, nasA	path:ko00910	m.1563|AKT011628:1-1524(+)	complete	PF07690.13|MFS_1|Major Facilitator Superfamily|AKT011628.ti|m.1563:45-401
AKT011796	5.306308077	6.11E-35	TP2	GO:0015706|nitrate transport;GO:0042128|nitrate assimilation	GO:0005886|plasma membrane;GO:0016021|integral component of membrane	GO:0015293|symporter activity;GO:0080054|low-affinity nitrate transmembrane transporter activity	_	_	_	m.1724|AKT011796:1-1464(+)	complete	PF00854.18|PTR2|POT family|AKT011796.ti|m.1724:98-195;PF00854.18|PTR2|POT family|AKT011796.ti|m.1724:205-419
AKT011846	4.116804016	0.009229679	TP2	GO:0003333|amino acid transmembrane transport	GO:0005774|vacuolar membrane;GO:0016021|integral component of membrane	GO:0015171|amino acid transmembrane transporter activity	ko:K15015	SLC32A, VGAT	path:ko04721;path:ko04723;path:ko04727;path:ko05032;path:ko05033	m.1774|AKT011846:1-1245(+)	complete	PF01490.15|Aa_trans|Transmembrane amino acid transporter protein|AKT011846.ti|m.1774:14-394
AKT011890	1.588104478	9.11E-10	TP2	0	GO:0005739|mitochondrion;GO:0016021|integral component of membrane;GO:0031966|mitochondrial membrane	GO:0004674|protein serine/threonine kinase activity;GO:0005524|ATP binding	_	_	_	m.1820|AKT011890:1-3294(+)	complete	PF00069.22|Pkinase|Protein kinase domain|AKT011890.ti|m.1820:804-1072;PF13855.3|LRR_8|Leucine rich repeat|AKT011890.ti|m.1820:77-133;PF13855.3|LRR_8|Leucine rich repeat|AKT011890.ti|m.1820:146-206;PF13855.3|LRR_8|Leucine rich repeat|AKT011890.ti|m.1820:409-469;PF07714.14|Pkinase_Tyr|Protein tyrosine kinase|AKT011890.ti|m.1820:807-1073;PF13516.3|LRR_6|Leucine Rich repeat|AKT011890.ti|m.1820:122-13…
AKT011964	2.036118623	0.002178751	TP2	0	GO:0016021|integral component of membrane;GO:0031969|chloroplast membrane	GO:0005215|transporter activity	ko:K15283	SLC35E1	0	m.1897|AKT011964:1-1062(+)	5prime_partial	PF03151.13|TPT|Triose-phosphate Transporter family|AKT011964.ti|m.1897:16-284
AKT012316	4.442798824	0.008880726	TP2	GO:0003333|amino acid transmembrane transport;GO:0015812|gamma-aminobutyric acid transport	GO:0005886|plasma membrane;GO:0016021|integral component of membrane	GO:0015171|amino acid transmembrane transporter activity;GO:0015185|gamma-aminobutyric acid transmembrane transporter activity	_	_	_	m.2254|AKT012316:1-750(+)	complete	PF01490.15|Aa_trans|Transmembrane amino acid transporter protein|AKT012316.ti|m.2254:131-237
AKT012409	2.19679024	4.72E-08	TP2	GO:0006807|nitrogen compound metabolic process;GO:0015031|protein transport;GO:0042938|dipeptide transport;GO:0042939|tripeptide transport	GO:0005886|plasma membrane;GO:0009506|plasmodesma;GO:0016021|integral component of membrane	GO:0042937|tripeptide transmembrane transporter activity	ko:K14638	SLC15A3_4, PHT	0	m.2347|AKT012409:1-921(+)	complete	PF00854.18|PTR2|POT family|AKT012409.ti|m.2347:96-281
AKT012420	3.528737329	0.000616759	TP2	0	GO:0016021|integral component of membrane	GO:0005215|transporter activity	_	_	_	m.2357|AKT012420:1-1503(+)	3prime_partial	PF00854.18|PTR2|POT family|AKT012420.ti|m.2357:16-424
AKT012431	3.431668877	0.009693416	TP2	GO:0006857|oligopeptide transport	GO:0016021|integral component of membrane	GO:0005215|transporter activity	ko:K14638	SLC15A3_4, PHT	0	m.2367|AKT012431:1-1521(+)	5prime_partial	PF00854.18|PTR2|POT family|AKT012431.ti|m.2367:54-425
AKT012481	1.296870498	0.044995822	TP2	0	GO:0005789|endoplasmic reticulum membrane;GO:0016021|integral component of membrane	GO:0004497|monooxygenase activity;GO:0005506|iron ion binding;GO:0016705|oxidoreductase activity, acting on paired donors, with incorporation or reduction of molecular oxygen;GO:0020037|heme binding	ko:K20769	CYP94A5	path:ko00073	m.2413|AKT012481:1-2514(+)	complete	PF00067.19|p450|Cytochrome P450|AKT012481.ti|m.2413:37-435;PF00067.19|p450|Cytochrome P450|AKT012481.ti|m.2413:445-833
AKT013154	2.068518771	0.009339596	TP2	GO:0015986|ATP synthesis coupled proton transport	GO:0005743|mitochondrial inner membrane;GO:0016021|integral component of membrane;GO:0045263|proton-transporting ATP synthase complex, coupling factor F(o)	GO:0015078|proton transmembrane transporter activity	ko:K02126	ATPeF0A, MTATP6, ATP6	path:ko00190;path:ko01100;path:ko05010;path:ko05012;path:ko05016	m.3064|AKT013154:1-525(+)	3prime_partial	PF00119.17|ATP-synt_A|ATP synthase A chain|AKT013154.ti|m.3064:2-140
AKT013201	7.584571956	2.36E-08	TP2	GO:0030245|cellulose catabolic process;GO:0071555|cell wall organization	GO:0016021|integral component of membrane	GO:0008810|cellulase activity	_	_	_	m.3111|AKT013201:1-1554(+)	complete	PF00759.16|Glyco_hydro_9|Glycosyl hydrolase family 9|AKT013201.ti|m.3111:134-481
AKT013510	1.340104273	0.038071743	TP2	GO:0006979|response to oxidative stress;GO:0034484|raffinose catabolic process;GO:0080167|response to karrikin	GO:0009506|plasmodesma	GO:0016757|transferase activity, transferring glycosyl groups;GO:0052692|raffinose alpha-galactosidase activity	ko:K06617	E2.4.1.82	path:ko00052	m.3409|AKT013510:1-1221(+)	complete	PF05691.9|Raffinose_syn|Raffinose synthase or seed imbibition protein Sip1|AKT013510.ti|m.3409:1-145;PF05691.9|Raffinose_syn|Raffinose synthase or seed imbibition protein Sip1|AKT013510.ti|m.3409:143-183;PF05691.9|Raffinose_syn|Raffinose synthase or seed imbibition protein Sip1|AKT013510.ti|m.3409:183-388
AKT013692	2.000264037	0.005872788	TP2	0	GO:0016021|integral component of membrane	GO:0004497|monooxygenase activity;GO:0005506|iron ion binding;GO:0016705|oxidoreductase activity, acting on paired donors, with incorporation or reduction of molecular oxygen;GO:0020037|heme binding	_	_	_	m.3592|AKT013692:1-681(+)	complete	PF00067.19|p450|Cytochrome P450|AKT013692.ti|m.3592:55-209
AKT013745	1.837993405	0.017227985	TP2	GO:0009736|cytokinin-activated signaling pathway;GO:0009914|hormone transport	GO:0009506|plasmodesma	_	_	_	_	m.3648|AKT013745:1-1164(+)	complete	PF00646.30|F-box|F-box domain|AKT013745.ti|m.3648:2-45
AKT013779	1.576176873	0.001056536	TP2	GO:0046323|glucose import	GO:0005886|plasma membrane;GO:0016021|integral component of membrane	GO:0005351|carbohydrate:proton symporter activity;GO:0005355|glucose transmembrane transporter activity	_	_	_	m.3682|AKT013779:1-1233(+)	complete	PF00083.21|Sugar_tr|Sugar (and other) transporter|AKT013779.ti|m.3682:53-388
AKT013810	2.155771939	7.21E-07	TP2	0	GO:0005886|plasma membrane;GO:0016021|integral component of membrane	GO:0080054|low-affinity nitrate transmembrane transporter activity	_	_	_	m.3714|AKT013810:1-1689(+)	complete	PF00854.18|PTR2|POT family|AKT013810.ti|m.3714:90-512;PF07690.13|MFS_1|Major Facilitator Superfamily|AKT013810.ti|m.3714:38-492
AKT013811	3.413673955	0.000533913	TP2	0	GO:0005886|plasma membrane;GO:0016021|integral component of membrane	GO:0080054|low-affinity nitrate transmembrane transporter activity	ko:K14638	SLC15A3_4, PHT	0	m.3715|AKT013811:1-1641(+)	complete	PF00854.18|PTR2|POT family|AKT013811.ti|m.3715:91-487;PF07690.13|MFS_1|Major Facilitator Superfamily|AKT013811.ti|m.3715:39-468
AKT013898	2.708973765	1.92E-05	TP2	0	GO:0016021|integral component of membrane	_	_	_	_	m.3808|AKT013898:1-1644(+)	complete	PF03140.12|DUF247|Plant protein of unknown function|AKT013898.ti|m.3808:45-522
AKT013900	3.008724115	0.001653814	TP2	0	GO:0016021|integral component of membrane	_	_	_	_	m.3810|AKT013900:1-579(+)	complete	PF03140.12|DUF247|Plant protein of unknown function|AKT013900.ti|m.3810:5-170
AKT013987	1.185526337	0.001813581	TP2	GO:0006810|transport	GO:0016021|integral component of membrane	_	_	_	_	m.3896|AKT013987:1-1134(+)	complete	PF03092.13|BT1|BT1 family|AKT013987.ti|m.3896:57-128;PF03092.13|BT1|BT1 family|AKT013987.ti|m.3896:193-343
AKT014047	4.954868045	0.016033302	TP2	0	GO:0005886|plasma membrane;GO:0016021|integral component of membrane	GO:0004674|protein serine/threonine kinase activity;GO:0005524|ATP binding	_	_	_	m.3956|AKT014047:1-558(+)	complete	PF07714.14|Pkinase_Tyr|Protein tyrosine kinase|AKT014047.ti|m.3956:54-103
AKT014048	3.501959215	0.002650333	TP2	GO:0006468|protein phosphorylation;GO:0048544|recognition of pollen	GO:0005886|plasma membrane;GO:0016021|integral component of membrane	GO:0004674|protein serine/threonine kinase activity;GO:0005516|calmodulin binding;GO:0005524|ATP binding;GO:0030246|carbohydrate binding	_	_	_	m.3957|AKT014048:1-1095(+)	3prime_partial	_
AKT014049	4.968207066	1.56E-14	TP2	0	GO:0005886|plasma membrane;GO:0016021|integral component of membrane	GO:0004674|protein serine/threonine kinase activity;GO:0005524|ATP binding	ko:K04733	IRAK4	path:ko04064;path:ko04620;path:ko04621;path:ko04624;path:ko04722;path:ko05133;path:ko05140;path:ko05142;path:ko05145;path:ko05152;path:ko05162;path:ko05164	m.3958|AKT014049:1-1293(+)	complete	PF07714.14|Pkinase_Tyr|Protein tyrosine kinase|AKT014049.ti|m.3958:106-372;PF00069.22|Pkinase|Protein kinase domain|AKT014049.ti|m.3958:106-305
AKT014151	3.778352662	2.47E-05	TP2	0	GO:0016021|integral component of membrane	GO:0004497|monooxygenase activity;GO:0005506|iron ion binding;GO:0016705|oxidoreductase activity, acting on paired donors, with incorporation or reduction of molecular oxygen;GO:0020037|heme binding	ko:K20667	CYP716A	0	m.4065|AKT014151:1-1320(+)	complete	PF00067.19|p450|Cytochrome P450|AKT014151.ti|m.4065:182-411
AKT014222	3.159595784	1.61E-08	TP2	GO:0009813|flavonoid biosynthetic process	GO:0005789|endoplasmic reticulum membrane;GO:0016021|integral component of membrane	GO:0005506|iron ion binding;GO:0016711|flavonoid 3'-monooxygenase activity;GO:0020037|heme binding	_	_	_	m.4129|AKT014222:1-1251(+)	3prime_partial	PF00067.19|p450|Cytochrome P450|AKT014222.ti|m.4129:36-301
AKT014300	3.358469903	0.000137084	TP2	0	GO:0005886|plasma membrane;GO:0016021|integral component of membrane	GO:0051536|iron-sulfur cluster binding	_	_	_	m.4207|AKT014300:1-504(+)	complete	PF04535.9|DUF588|Domain of unknown function (DUF588)|AKT014300.ti|m.4207:2-139
AKT014403	1.324465461	0.037402856	TP2	GO:0006979|response to oxidative stress	GO:0005886|plasma membrane;GO:0016021|integral component of membrane	_	_	_	_	m.4302|AKT014403:1-588(+)	complete	PF04749.14|PLAC8|PLAC8 family|AKT014403.ti|m.4302:59-160
AKT014521	2.91262344	0.000729383	TP2	GO:0009416|response to light stimulus;GO:0009606|tropism;GO:0009630|gravitropism;GO:0009734|auxin-activated signaling pathway;GO:0009926|auxin polar transport;GO:0009958|positive gravitropism;GO:0010252|auxin homeostasis;GO:0010315|auxin efflux;GO:0048364|root development;GO:0048766|root hair initiation;GO:0048767|root hair elongation	GO:0005783|endoplasmic reticulum;GO:0005886|plasma membrane;GO:0009986|cell surface;GO:0012506|vesicle membrane;GO:0016021|integral component of membrane;GO:0016328|lateral plasma membrane	GO:0010329|auxin efflux transmembrane transporter activity	ko:K13947	PIN	0	m.4408|AKT014521:1-1908(+)	complete	PF03547.15|Mem_trans|Membrane transport protein|AKT014521.ti|m.4408:10-617
AKT014716	1.426764211	0.000785953	TP2	0	GO:0005886|plasma membrane;GO:0016021|integral component of membrane	GO:0004674|protein serine/threonine kinase activity;GO:0005524|ATP binding	_	_	_	m.4585|AKT014716:1-1119(+)	complete	PF00069.22|Pkinase|Protein kinase domain|AKT014716.ti|m.4585:63-329;PF07714.14|Pkinase_Tyr|Protein tyrosine kinase|AKT014716.ti|m.4585:63-331
AKT014780	5.310197271	5.21E-05	TP2	GO:0010132|dhurrin biosynthetic process	GO:0005789|endoplasmic reticulum membrane;GO:0016021|integral component of membrane	GO:0004497|monooxygenase activity;GO:0005506|iron ion binding;GO:0016705|oxidoreductase activity, acting on paired donors, with incorporation or reduction of molecular oxygen;GO:0020037|heme binding	ko:K12153	CYP79A2	path:ko00460;path:ko00966;path:ko01110;path:ko01210	m.4650|AKT014780:1-3117(+)	5prime_partial	PF00067.19|p450|Cytochrome P450|AKT014780.ti|m.4650:29-482;PF00067.19|p450|Cytochrome P450|AKT014780.ti|m.4650:551-1004
AKT015037	1.40328189	0.001725936	TP2	0	GO:0016021|integral component of membrane	GO:0016757|transferase activity, transferring glycosyl groups	_	_	_	m.4925|AKT015037:1-1701(+)	5prime_partial	PF01697.24|Glyco_transf_92|Glycosyltransferase family 92|AKT015037.ti|m.4925:274-528;PF13704.3|Glyco_tranf_2_4|Glycosyl transferase family 2|AKT015037.ti|m.4925:285-373
AKT015354	1.625182649	0.003782372	TP2	0	GO:0005783|endoplasmic reticulum;GO:0005886|plasma membrane;GO:0009506|plasmodesma;GO:0012505|endomembrane system;GO:0016021|integral component of membrane	GO:0008289|lipid binding;GO:0046872|metal ion binding	_	_	_	m.5248|AKT015354:484-1611(+)	complete	PF00168.27|C2|C2 domain|AKT015354.ti|m.5248:132-236;PF17047.2|SMP_LBD|Synaptotagmin-like mitochondrial-lipid-binding domain|AKT015354.ti|m.5248:9-118
AKT015527	3.528021551	0.000179425	TP2	GO:0006629|lipid metabolic process;GO:0006723|cuticle hydrocarbon biosynthetic process;GO:0008610|lipid biosynthetic process;GO:0010025|wax biosynthetic process;GO:0042335|cuticle development;GO:0043447|alkane biosynthetic process;GO:0048235|pollen sperm cell differentiation	GO:0005789|endoplasmic reticulum membrane;GO:0005886|plasma membrane;GO:0016020|membrane;GO:0016021|integral component of membrane	GO:0005506|iron ion binding;GO:0016491|oxidoreductase activity	_	_	_	m.5428|AKT015527:1-1698(+)	complete	PF12076.5|Wax2_C|WAX2 C-terminal domain|AKT015527.ti|m.5428:394-564
AKT015542	4.93366568	0.002312867	TP2	0	GO:0005576|extracellular region	_	_	_	_	m.5442|AKT015542:1-390(+)	complete	PF03330.15|DPBB_1|Lytic transglycolase|AKT015542.ti|m.5442:51-126
AKT015557	1.088292467	0.021493143	TP2	GO:0006511|ubiquitin-dependent protein catabolic process;GO:0016579|protein deubiquitination	GO:0016021|integral component of membrane	GO:0036459|thiol-dependent ubiquitinyl hydrolase activity;GO:0046872|metal ion binding	ko:K11855	USP36_42	0	m.5456|AKT015557:1-1944(+)	complete	PF00443.26|UCH|Ubiquitin carboxyl-terminal hydrolase|AKT015557.ti|m.5456:168-471;PF13423.3|UCH_1|Ubiquitin carboxyl-terminal hydrolase|AKT015557.ti|m.5456:169-452;PF01753.15|zf-MYND|MYND finger|AKT015557.ti|m.5456:71-108
AKT015599	2.055940551	0.021950452	TP2	0	GO:0005886|plasma membrane;GO:0016021|integral component of membrane	GO:0051536|iron-sulfur cluster binding	_	_	_	m.5498|AKT015599:1-549(+)	complete	PF04535.9|DUF588|Domain of unknown function (DUF588)|AKT015599.ti|m.5498:4-155
AKT015789	6.483906416	1.25E-05	TP2	GO:0007166|cell surface receptor signaling pathway	GO:0016021|integral component of membrane	GO:0004674|protein serine/threonine kinase activity;GO:0005509|calcium ion binding;GO:0005524|ATP binding;GO:0030247|polysaccharide binding	_	_	_	m.5687|AKT015789:1-2217(+)	complete	PF07714.14|Pkinase_Tyr|Protein tyrosine kinase|AKT015789.ti|m.5687:419-686;PF00069.22|Pkinase|Protein kinase domain|AKT015789.ti|m.5687:415-683;PF13947.3|GUB_WAK_bind|Wall-associated receptor kinase galacturonan-binding|AKT015789.ti|m.5687:24-131;PF07645.12|EGF_CA|Calcium-binding EGF domain|AKT015789.ti|m.5687:288-324
AKT015970	7.143313841	9.64E-08	TP2	0	GO:0016021|integral component of membrane	GO:0004497|monooxygenase activity;GO:0005506|iron ion binding;GO:0016705|oxidoreductase activity, acting on paired donors, with incorporation or reduction of molecular oxygen;GO:0020037|heme binding	ko:K20667	CYP716A	0	m.5858|AKT015970:1-876(+)	complete	PF00067.19|p450|Cytochrome P450|AKT015970.ti|m.5858:133-266
AKT015971	2.473808061	5.83E-09	TP2	0	GO:0016021|integral component of membrane	GO:0004497|monooxygenase activity;GO:0005506|iron ion binding;GO:0016705|oxidoreductase activity, acting on paired donors, with incorporation or reduction of molecular oxygen;GO:0020037|heme binding	ko:K20667	CYP716A	0	m.5859|AKT015971:1-510(+)	complete	_
AKT015972	2.385939481	1.92E-06	TP2	0	GO:0016021|integral component of membrane	GO:0004497|monooxygenase activity;GO:0005506|iron ion binding;GO:0016705|oxidoreductase activity, acting on paired donors, with incorporation or reduction of molecular oxygen;GO:0020037|heme binding	ko:K20667	CYP716A	0	m.5860|AKT015972:1-945(+)	complete	PF00067.19|p450|Cytochrome P450|AKT015972.ti|m.5860:53-292
AKT015973	2.432919236	9.28E-09	TP2	0	GO:0016021|integral component of membrane	GO:0004497|monooxygenase activity;GO:0005506|iron ion binding;GO:0016705|oxidoreductase activity, acting on paired donors, with incorporation or reduction of molecular oxygen;GO:0020037|heme binding	ko:K20667	CYP716A	0	m.5861|AKT015973:1-1455(+)	complete	PF00067.19|p450|Cytochrome P450|AKT015973.ti|m.5861:36-462
AKT015976	2.28810872	5.85E-07	TP2	0	GO:0016021|integral component of membrane	GO:0004497|monooxygenase activity;GO:0005506|iron ion binding;GO:0016705|oxidoreductase activity, acting on paired donors, with incorporation or reduction of molecular oxygen;GO:0020037|heme binding	ko:K20667	CYP716A	0	m.5864|AKT015976:1-1371(+)	complete	PF00067.19|p450|Cytochrome P450|AKT015976.ti|m.5864:297-434
AKT016046	6.471215108	5.13E-05	TP2	GO:0007166|cell surface receptor signaling pathway;GO:0009311|oligosaccharide metabolic process;GO:0009751|response to salicylic acid;GO:0009826|unidimensional cell growth;GO:0009992|cellular water homeostasis	GO:0005623|cell;GO:0016021|integral component of membrane	GO:0004674|protein serine/threonine kinase activity;GO:0005509|calcium ion binding;GO:0005524|ATP binding;GO:0030247|polysaccharide binding	_	_	_	m.5932|AKT016046:1-1479(+)	complete	PF00069.22|Pkinase|Protein kinase domain|AKT016046.ti|m.5932:276-435;PF07714.14|Pkinase_Tyr|Protein tyrosine kinase|AKT016046.ti|m.5932:278-439;PF07645.12|EGF_CA|Calcium-binding EGF domain|AKT016046.ti|m.5932:139-175;PF08488.8|WAK|Wall-associated kinase|AKT016046.ti|m.5932:13-123;PF00008.24|EGF|EGF-like domain|AKT016046.ti|m.5932:143-172
AKT016073	2.671615399	0.000264562	TP2	GO:0006857|oligopeptide transport;GO:0009414|response to water deprivation;GO:0009635|response to herbicide;GO:0009734|auxin-activated signaling pathway;GO:0010167|response to nitrate;GO:0015706|nitrate transport;GO:0042128|nitrate assimilation	GO:0005886|plasma membrane;GO:0016021|integral component of membrane	GO:0015112|nitrate transmembrane transporter activity;GO:0015293|symporter activity	_	_	_	m.5956|AKT016073:1-1752(+)	complete	PF00854.18|PTR2|POT family|AKT016073.ti|m.5956:92-526
AKT016086	1.407274209	0.002377842	TP2	GO:0009932|cell tip growth	GO:0005618|cell wall;GO:0005774|vacuolar membrane;GO:0005886|plasma membrane;GO:0009505|plant-type cell wall;GO:0009506|plasmodesma;GO:0016020|membrane;GO:0031225|anchored component of membrane;GO:0046658|anchored component of plasma membrane;GO:0048046|apoplast	GO:0005507|copper ion binding;GO:0016722|oxidoreductase activity, oxidizing metal ions	_	_	_	m.5971|AKT016086:1-1419(+)	complete	PF00394.19|Cu-oxidase|Multicopper oxidase|AKT016086.ti|m.5971:161-313;PF07732.12|Cu-oxidase_3|Multicopper oxidase|AKT016086.ti|m.5971:34-147;PF07731.11|Cu-oxidase_2|Multicopper oxidase|AKT016086.ti|m.5971:341-412
AKT016146	-1.729236884	0.022618803	TP2	GO:0006855|drug transmembrane transport;GO:0071244|cellular response to carbon dioxide;GO:1902456|regulation of stomatal opening	GO:0005886|plasma membrane;GO:0016021|integral component of membrane	GO:0015297|antiporter activity	ko:K03327	TC.MATE, SLC47A, norM, mdtK, dinF	0	m.6037|AKT016146:1-1449(+)	complete	PF01554.15|MatE|MatE|AKT016146.ti|m.6037:38-197;PF01554.15|MatE|MatE|AKT016146.ti|m.6037:260-423
AKT016193	2.184540641	8.30E-22	TP2	GO:0016126|sterol biosynthetic process;GO:0019287|isopentenyl diphosphate biosynthetic process, mevalonate pathway	GO:0005829|cytosol;GO:0009506|plasmodesma	GO:0004421|hydroxymethylglutaryl-CoA synthase activity	ko:K01641	E2.3.3.10	path:ko00072;path:ko00280;path:ko00650;path:ko00900;path:ko01100;path:ko01110;path:ko01130	m.6085|AKT016193:1-1404(+)	complete	PF08540.7|HMG_CoA_synt_C|Hydroxymethylglutaryl-coenzyme A synthase C terminal|AKT016193.ti|m.6085:178-452;PF01154.14|HMG_CoA_synt_N|Hydroxymethylglutaryl-coenzyme A synthase N terminal|AKT016193.ti|m.6085:6-177
AKT016197	7.292184489	4.20E-08	TP2	GO:0007267|cell-cell signaling;GO:0009553|embryo sac development;GO:0010430|fatty acid omega-oxidation	GO:0005576|extracellular region	GO:0016614|oxidoreductase activity, acting on CH-OH group of donors;GO:0046593|mandelonitrile lyase activity;GO:0050660|flavin adenine dinucleotide binding	_	_	_	m.6089|AKT016197:1-1743(+)	complete	PF00732.16|GMC_oxred_N|GMC oxidoreductase|AKT016197.ti|m.6089:46-319;PF05199.10|GMC_oxred_C|GMC oxidoreductase|AKT016197.ti|m.6089:418-563
AKT016249	4.379729214	0.0017415	TP2	GO:0031640|killing of cells of other organism;GO:0050832|defense response to fungus	GO:0005576|extracellular region	_	_	_	_	m.6144|AKT016249:1-1044(+)	complete	PF00314.14|Thaumatin|Thaumatin family|AKT016249.ti|m.6144:22-150;PF00314.14|Thaumatin|Thaumatin family|AKT016249.ti|m.6144:158-347
AKT016305	4.080604646	1.05E-13	TP2	GO:0010143|cutin biosynthetic process;GO:0016024|CDP-diacylglycerol biosynthetic process	GO:0005783|endoplasmic reticulum;GO:0016020|membrane;GO:0016021|integral component of membrane	GO:0004366|glycerol-3-phosphate O-acyltransferase activity;GO:0016791|phosphatase activity;GO:0090447|glycerol-3-phosphate 2-O-acyltransferase activity;GO:0102420|sn-1-glycerol-3-phosphate C16:0-DCA-CoA acyl transferase activity	ko:K13508	GPAT	path:ko00561;path:ko00564;path:ko01100;path:ko01110	m.6199|AKT016305:1-1542(+)	complete	PF12710.4|HAD|haloacid dehalogenase-like hydrolase|AKT016305.ti|m.6199:26-197;PF01553.18|Acyltransferase|Acyltransferase|AKT016305.ti|m.6199:315-414
AKT016579	8.762520015	1.95E-10	TP2	GO:0005975|carbohydrate metabolic process;GO:0006952|defense response;GO:0071555|cell wall organization	GO:0005576|extracellular region;GO:0005618|cell wall;GO:0031225|anchored component of membrane;GO:0046658|anchored component of plasma membrane	GO:0004553|hydrolase activity, hydrolyzing O-glycosyl compounds;GO:0030247|polysaccharide binding;GO:0042973|glucan endo-1,3-beta-D-glucosidase activity	_	_	_	m.6475|AKT016579:1-1458(+)	complete	PF00332.15|Glyco_hydro_17|Glycosyl hydrolases family 17|AKT016579.ti|m.6475:34-351;PF07983.10|X8|X8 domain|AKT016579.ti|m.6475:385-456
AKT016598	1.867003653	0.04038865	TP2	GO:0009833|plant-type primary cell wall biogenesis;GO:0030244|cellulose biosynthetic process;GO:0071555|cell wall organization	GO:0000139|Golgi membrane;GO:0005794|Golgi apparatus;GO:0005886|plasma membrane;GO:0016021|integral component of membrane	GO:0016759|cellulose synthase activity;GO:0016760|cellulose synthase (UDP-forming) activity	_	_	_	m.6494|AKT016598:1-1929(+)	complete	PF03552.11|Cellulose_synt|Cellulose synthase|AKT016598.ti|m.6494:95-276;PF03552.11|Cellulose_synt|Cellulose synthase|AKT016598.ti|m.6494:280-313;PF03552.11|Cellulose_synt|Cellulose synthase|AKT016598.ti|m.6494:327-489;PF03552.11|Cellulose_synt|Cellulose synthase|AKT016598.ti|m.6494:492-629
AKT016619	2.15005625	8.25E-08	TP2	GO:0008654|phospholipid biosynthetic process	GO:0016021|integral component of membrane	GO:0003841|1-acylglycerol-3-phosphate O-acyltransferase activity	ko:K13509	AGPAT1_2	path:ko00561;path:ko00564;path:ko01100;path:ko01110;path:ko04072;path:ko04975	m.6516|AKT016619:1-831(+)	complete	PF01553.18|Acyltransferase|Acyltransferase|AKT016619.ti|m.6516:120-189
AKT016668	1.623526951	0.003464887	TP2	GO:0006468|protein phosphorylation;GO:0042742|defense response to bacterium	GO:0005886|plasma membrane;GO:0016021|integral component of membrane	GO:0004674|protein serine/threonine kinase activity;GO:0005524|ATP binding	_	_	_	m.6568|AKT016668:1-708(+)	complete	PF01657.14|Stress-antifung|Salt stress response/antifungal|AKT016668.ti|m.6568:35-129;PF01657.14|Stress-antifung|Salt stress response/antifungal|AKT016668.ti|m.6568:149-231
AKT016684	2.559291977	0.00098451	TP2	GO:0006468|protein phosphorylation;GO:0042742|defense response to bacterium	GO:0005886|plasma membrane;GO:0016021|integral component of membrane	GO:0004674|protein serine/threonine kinase activity;GO:0005524|ATP binding	ko:K04733	IRAK4	path:ko04064;path:ko04620;path:ko04621;path:ko04624;path:ko04722;path:ko05133;path:ko05140;path:ko05142;path:ko05145;path:ko05152;path:ko05162;path:ko05164	m.6585|AKT016684:1-1995(+)	complete	PF07714.14|Pkinase_Tyr|Protein tyrosine kinase|AKT016684.ti|m.6585:353-619;PF00069.22|Pkinase|Protein kinase domain|AKT016684.ti|m.6585:351-551;PF01657.14|Stress-antifung|Salt stress response/antifungal|AKT016684.ti|m.6585:45-138;PF01657.14|Stress-antifung|Salt stress response/antifungal|AKT016684.ti|m.6585:157-252
AKT016978	3.175512201	6.80E-05	TP2	GO:0015798|myo-inositol transport;GO:0023052|signaling;GO:0046323|glucose import	GO:0005886|plasma membrane;GO:0016021|integral component of membrane;GO:0090406|pollen tube	GO:0005351|carbohydrate:proton symporter activity;GO:0005355|glucose transmembrane transporter activity;GO:0005366|myo-inositol:proton symporter activity	ko:K08150	SLC2A13, ITR	0	m.6874|AKT016978:1-1686(+)	complete	PF00083.21|Sugar_tr|Sugar (and other) transporter|AKT016978.ti|m.6874:80-172;PF00083.21|Sugar_tr|Sugar (and other) transporter|AKT016978.ti|m.6874:176-354;PF00083.21|Sugar_tr|Sugar (and other) transporter|AKT016978.ti|m.6874:431-535;PF07690.13|MFS_1|Major Facilitator Superfamily|AKT016978.ti|m.6874:50-171;PF07690.13|MFS_1|Major Facilitator Superfamily|AKT016978.ti|m.6874:174-350
AKT017134	1.906693005	0.008893413	TP2	GO:0006633|fatty acid biosynthetic process;GO:0009409|response to cold;GO:0009416|response to light stimulus;GO:0010025|wax biosynthetic process	GO:0005783|endoplasmic reticulum;GO:0005789|endoplasmic reticulum membrane;GO:0016020|membrane;GO:0016021|integral component of membrane;GO:0022626|cytosolic ribosome	GO:0009922|fatty acid elongase activity;GO:0102336|3-oxo-arachidoyl-CoA synthase activity;GO:0102337|3-oxo-cerotoyl-CoA synthase activity;GO:0102338|3-oxo-lignoceronyl-CoA synthase activity;GO:0102756|very-long-chain 3-ketoacyl-CoA synthase activity	ko:K15397	KCS	path:ko00062;path:ko01110	m.7025|AKT017134:1-1362(+)	complete	PF08392.9|FAE1_CUT1_RppA|FAE1/Type III polyketide synthase-like protein|AKT017134.ti|m.7025:99-385
AKT017141	4.372334523	0.005862049	TP2	GO:0071555|cell wall organization	GO:0005576|extracellular region;GO:0005618|cell wall;GO:0005886|plasma membrane	GO:0016787|hydrolase activity	_	_	_	m.7033|AKT017141:1-1341(+)	complete	PF00561.17|Abhydrolase_1|alpha/beta hydrolase fold|AKT017141.ti|m.7033:169-275;PF12697.4|Abhydrolase_6|Alpha/beta hydrolase family|AKT017141.ti|m.7033:170-425;PF12146.5|Hydrolase_4|Serine aminopeptidase, S33|AKT017141.ti|m.7033:165-422;PF06821.10|Ser_hydrolase|Serine hydrolase|AKT017141.ti|m.7033:212-277
AKT017188	-2.222433447	0.016210714	TP2	GO:0005975|carbohydrate metabolic process;GO:0071555|cell wall organization	GO:0005576|extracellular region;GO:0005618|cell wall;GO:0046658|anchored component of plasma membrane	GO:0004553|hydrolase activity, hydrolyzing O-glycosyl compounds;GO:0030247|polysaccharide binding;GO:0042973|glucan endo-1,3-beta-D-glucosidase activity	_	_	_	m.7080|AKT017188:1-1038(+)	complete	PF00332.15|Glyco_hydro_17|Glycosyl hydrolases family 17|AKT017188.ti|m.7080:10-281
AKT017213	1.733503288	0.018738776	TP2	GO:0009833|plant-type primary cell wall biogenesis;GO:0030244|cellulose biosynthetic process;GO:0071555|cell wall organization	GO:0000139|Golgi membrane;GO:0005794|Golgi apparatus;GO:0005886|plasma membrane;GO:0016021|integral component of membrane	GO:0016759|cellulose synthase activity;GO:0016760|cellulose synthase (UDP-forming) activity	_	_	_	m.7104|AKT017213:1-1683(+)	complete	PF03552.11|Cellulose_synt|Cellulose synthase|AKT017213.ti|m.7104:66-136;PF03552.11|Cellulose_synt|Cellulose synthase|AKT017213.ti|m.7104:139-328;PF03552.11|Cellulose_synt|Cellulose synthase|AKT017213.ti|m.7104:383-554
AKT017230	1.292800209	0.000814381	TP2	GO:0006351|transcription, DNA-templated	GO:0005634|nucleus;GO:0016021|integral component of membrane	GO:0003677|DNA binding;GO:0003700|DNA-binding transcription factor activity	_	_	_	m.7123|AKT017230:1-2022(+)	complete	PF02365.12|NAM|No apical meristem (NAM) protein|AKT017230.ti|m.7123:10-138
AKT017667	3.828213332	0.039745895	TP2	GO:0008272|sulfate transport;GO:0010118|stomatal movement	GO:0005886|plasma membrane;GO:0009705|plant-type vacuole membrane;GO:0012505|endomembrane system;GO:0016021|integral component of membrane	GO:0008509|anion transmembrane transporter activity;GO:0015140|malate transmembrane transporter activity	_	_	_	m.7528|AKT017667:1-1593(+)	complete	PF11744.5|ALMT|Aluminium activated malate transporter|AKT017667.ti|m.7528:40-491;PF13515.3|FUSC_2|Fusaric acid resistance protein-like|AKT017667.ti|m.7528:72-204;PF04632.9|FUSC|Fusaric acid resistance protein family|AKT017667.ti|m.7528:80-235
AKT017826	1.501764338	0.00057514	TP2	GO:0009409|response to cold;GO:0031930|mitochondria-nucleus signaling pathway;GO:0045333|cellular respiration	GO:0005739|mitochondrion;GO:0005743|mitochondrial inner membrane;GO:0016021|integral component of membrane;GO:0070469|respirasome	GO:0009916|alternative oxidase activity;GO:0046872|metal ion binding;GO:0102721|ubiquinol:oxygen oxidoreductase activity	ko:K17893	AOX1, AOX2	0	m.7688|AKT017826:1-870(+)	complete	PF01786.14|AOX|Alternative oxidase|AKT017826.ti|m.7688:105-269
AKT017897	6.359659184	1.62E-06	TP2	0	GO:0005622|intracellular;GO:0016021|integral component of membrane	GO:0016491|oxidoreductase activity;GO:0046577|long-chain-alcohol oxidase activity;GO:0050660|flavin adenine dinucleotide binding	ko:K17756	FAO3	0	m.7752|AKT017897:1-2331(+)	complete	PF00732.16|GMC_oxred_N|GMC oxidoreductase|AKT017897.ti|m.7752:269-535;PF05199.10|GMC_oxred_C|GMC oxidoreductase|AKT017897.ti|m.7752:635-762
AKT018197	2.850494504	0.01562069	TP2	GO:0006897|endocytosis;GO:0030048|actin filament-based movement	GO:0005768|endosome;GO:0005886|plasma membrane;GO:0009506|plasmodesma;GO:0016459|myosin complex	GO:0003774|motor activity;GO:0003779|actin binding;GO:0005516|calmodulin binding;GO:0005524|ATP binding	ko:K10357	MYO5	0	m.8049|AKT018197:1-3489(+)	complete	PF00063.18|Myosin_head|Myosin head (motor domain)|AKT018197.ti|m.8049:205-369;PF00063.18|Myosin_head|Myosin head (motor domain)|AKT018197.ti|m.8049:376-835;PF00612.24|IQ|IQ calmodulin-binding motif|AKT018197.ti|m.8049:885-903
AKT018260	2.406353203	6.22E-12	TP2	GO:0006952|defense response	GO:0016021|integral component of membrane	GO:0005245|voltage-gated calcium channel activity;GO:0005509|calcium ion binding	ko:K16900	TPC1, CCH1	0	m.8116|AKT018260:1-1290(+)	complete	PF00520.28|Ion_trans|Ion transport protein|AKT018260.ti|m.8116:141-325
AKT018286	4.148118622	0.015007827	TP2	GO:0055074|calcium ion homeostasis	GO:0005886|plasma membrane;GO:0016021|integral component of membrane	GO:0005432|calcium:sodium antiporter activity;GO:0005509|calcium ion binding	_	_	_	m.8143|AKT018286:1-1896(+)	complete	PF13499.3|EF-hand_7|EF-hand domain pair|AKT018286.ti|m.8143:237-302;PF13499.3|EF-hand_7|EF-hand domain pair|AKT018286.ti|m.8143:368-432;PF00036.29|EF-hand_1|EF hand|AKT018286.ti|m.8143:278-304;PF01699.21|Na_Ca_ex|Sodium/calcium exchanger protein|AKT018286.ti|m.8143:478-622;PF13202.3|EF-hand_5|EF hand|AKT018286.ti|m.8143:279-299;PF13202.3|EF-hand_5|EF hand|AKT018286.ti|m.8143:372-392;PF13833.3|EF-…
AKT018288	1.651438459	0.019522614	TP2	GO:0055074|calcium ion homeostasis;GO:0071472|cellular response to salt stress	GO:0000325|plant-type vacuole;GO:0005773|vacuole;GO:0005774|vacuolar membrane;GO:0005886|plasma membrane;GO:0009506|plasmodesma;GO:0016020|membrane;GO:0016021|integral component of membrane	GO:0005432|calcium:sodium antiporter activity;GO:0005509|calcium ion binding	_	_	_	m.8145|AKT018288:1-1155(+)	complete	PF01699.21|Na_Ca_ex|Sodium/calcium exchanger protein|AKT018288.ti|m.8145:232-375;PF13499.3|EF-hand_7|EF-hand domain pair|AKT018288.ti|m.8145:105-169
AKT018359	1.982696262	0.008893413	TP2	GO:0046777|protein autophosphorylation	GO:0005886|plasma membrane;GO:0016021|integral component of membrane	GO:0004672|protein kinase activity;GO:0004674|protein serine/threonine kinase activity;GO:0005516|calmodulin binding;GO:0005524|ATP binding;GO:0030246|carbohydrate binding;GO:0031625|ubiquitin protein ligase binding	_	_	_	m.8215|AKT018359:1-2043(+)	complete	PF01453.21|B_lectin|D-mannose binding lectin|AKT018359.ti|m.8215:109-199;PF07714.14|Pkinase_Tyr|Protein tyrosine kinase|AKT018359.ti|m.8215:533-586;PF08276.8|PAN_2|PAN-like domain|AKT018359.ti|m.8215:374-426
AKT018371	2.402074288	0.040504402	TP2	GO:0009861|jasmonic acid and ethylene-dependent systemic resistance;GO:0045088|regulation of innate immune response	GO:0005886|plasma membrane;GO:0009506|plasmodesma;GO:0016021|integral component of membrane	GO:0004674|protein serine/threonine kinase activity;GO:0005524|ATP binding	_	_	_	m.8227|AKT018371:1-789(+)	complete	PF11721.5|Malectin|Di-glucose binding within endoplasmic reticulum|AKT018371.ti|m.8227:21-203
AKT018375	3.873751434	0.000201357	TP2	GO:0009861|jasmonic acid and ethylene-dependent systemic resistance;GO:0045088|regulation of innate immune response	GO:0005886|plasma membrane;GO:0009506|plasmodesma;GO:0016021|integral component of membrane	GO:0004674|protein serine/threonine kinase activity;GO:0005524|ATP binding	_	_	_	m.8231|AKT018375:1-2220(+)	3prime_partial	PF11721.5|Malectin|Di-glucose binding within endoplasmic reticulum|AKT018375.ti|m.8231:392-576;PF13855.3|LRR_8|Leucine rich repeat|AKT018375.ti|m.8231:253-312;PF12799.4|LRR_4|Leucine Rich repeats (2 copies)|AKT018375.ti|m.8231:253-290;PF00560.30|LRR_1|Leucine Rich Repeat|AKT018375.ti|m.8231:277-298
AKT018382	4.184860311	0.015019566	TP2	GO:0009861|jasmonic acid and ethylene-dependent systemic resistance;GO:0045088|regulation of innate immune response	GO:0005886|plasma membrane;GO:0009506|plasmodesma;GO:0016021|integral component of membrane	GO:0004674|protein serine/threonine kinase activity;GO:0005524|ATP binding	_	_	_	m.8238|AKT018382:1-882(+)	complete	_
AKT018383	1.938598495	0.009693118	TP2	0	GO:0005886|plasma membrane;GO:0016021|integral component of membrane	GO:0004674|protein serine/threonine kinase activity;GO:0005524|ATP binding	_	_	_	m.8239|AKT018383:1-1437(+)	complete	PF11721.5|Malectin|Di-glucose binding within endoplasmic reticulum|AKT018383.ti|m.8239:10-142;PF07714.14|Pkinase_Tyr|Protein tyrosine kinase|AKT018383.ti|m.8239:221-372;PF00069.22|Pkinase|Protein kinase domain|AKT018383.ti|m.8239:221-366
AKT018413	5.346579998	0.01074038	TP2	0	GO:0016021|integral component of membrane	GO:0004497|monooxygenase activity;GO:0005506|iron ion binding;GO:0016705|oxidoreductase activity, acting on paired donors, with incorporation or reduction of molecular oxygen;GO:0020037|heme binding	_	_	_	m.8270|AKT018413:1-834(+)	complete	PF00067.19|p450|Cytochrome P450|AKT018413.ti|m.8270:4-252
AKT018414	2.10488008	3.23E-13	TP2	0	GO:0016021|integral component of membrane	GO:0004497|monooxygenase activity;GO:0005506|iron ion binding;GO:0016705|oxidoreductase activity, acting on paired donors, with incorporation or reduction of molecular oxygen;GO:0020037|heme binding	_	_	_	m.8271|AKT018414:1-1566(+)	complete	PF00067.19|p450|Cytochrome P450|AKT018414.ti|m.8271:86-497
AKT018424	2.45677752	2.27E-09	TP2	0	GO:0016021|integral component of membrane	GO:0004497|monooxygenase activity;GO:0005506|iron ion binding;GO:0016705|oxidoreductase activity, acting on paired donors, with incorporation or reduction of molecular oxygen;GO:0020037|heme binding	_	_	_	m.8280|AKT018424:1-522(+)	complete	PF00067.19|p450|Cytochrome P450|AKT018424.ti|m.8280:2-149
AKT018461	1.474766887	0.010860413	TP2	GO:0009735|response to cytokinin;GO:0009854|oxidative photosynthetic carbon pathway;GO:0042742|defense response to bacterium;GO:0050665|hydrogen peroxide biosynthetic process	GO:0005634|nucleus;GO:0005777|peroxisome;GO:0009506|plasmodesma;GO:0009507|chloroplast;GO:0009570|chloroplast stroma;GO:0016020|membrane;GO:0022626|cytosolic ribosome;GO:0048046|apoplast	GO:0008891|glycolate oxidase activity;GO:0010181|FMN binding;GO:0052852|very-long-chain-(S)-2-hydroxy-acid oxidase activity;GO:0052853|long-chain-(S)-2-hydroxy-long-chain-acid oxidase activity;GO:0052854|medium-chain-(S)-2-hydroxy-acid oxidase activity	ko:K11517	HAO	path:ko00630;path:ko01100;path:ko01110;path:ko01120;path:ko01130;path:ko01200;path:ko04146	m.8319|AKT018461:1-1122(+)	complete	PF01070.15|FMN_dh|FMN-dependent dehydrogenase|AKT018461.ti|m.8319:13-354;PF03060.12|NMO|Nitronate monooxygenase|AKT018461.ti|m.8319:227-343
AKT018603	3.078646714	0.006282354	TP2	GO:0015810|aspartate transmembrane transport;GO:0015827|tryptophan transport	GO:0005886|plasma membrane;GO:0016021|integral component of membrane	GO:0015172|acidic amino acid transmembrane transporter activity;GO:0015175|neutral amino acid transmembrane transporter activity;GO:0015293|symporter activity	_	_	_	m.8463|AKT018603:1-1299(+)	5prime_partial	PF01490.15|Aa_trans|Transmembrane amino acid transporter protein|AKT018603.ti|m.8463:1-423
AKT018609	2.152248703	0.001066047	TP2	0	GO:0005886|plasma membrane;GO:0016021|integral component of membrane	GO:0004674|protein serine/threonine kinase activity;GO:0005524|ATP binding	_	_	_	m.8469|AKT018609:1-3045(+)	complete	PF00069.22|Pkinase|Protein kinase domain|AKT018609.ti|m.8469:686-955;PF07714.14|Pkinase_Tyr|Protein tyrosine kinase|AKT018609.ti|m.8469:686-903;PF00560.30|LRR_1|Leucine Rich Repeat|AKT018609.ti|m.8469:246-264;PF08263.9|LRRNT_2|Leucine rich repeat N-terminal domain|AKT018609.ti|m.8469:33-73
AKT018770	3.81485589	7.15E-23	TP2	0	GO:0005886|plasma membrane;GO:0016021|integral component of membrane	GO:0080054|low-affinity nitrate transmembrane transporter activity	_	_	_	m.8612|AKT018770:1-1740(+)	complete	PF00854.18|PTR2|POT family|AKT018770.ti|m.8612:89-517;PF07690.13|MFS_1|Major Facilitator Superfamily|AKT018770.ti|m.8612:37-496
AKT018977	6.050376077	2.86E-08	TP2	GO:0009651|response to salt stress;GO:0009725|response to hormone;GO:0009744|response to sucrose;GO:0009788|negative regulation of abscisic acid-activated signaling pathway	GO:0016021|integral component of membrane	_	ko:K07297	ADIPOR	path:ko04152;path:ko04211;path:ko04920;path:ko04932	m.8769|AKT018977:1-993(+)	complete	PF03006.17|HlyIII|Haemolysin-III related|AKT018977.ti|m.8769:87-314
AKT019053	3.03919347	0.04441579	TP2	GO:0000272|polysaccharide catabolic process;GO:0002376|immune system process;GO:0002532|production of molecular mediator involved in inflammatory response;GO:0006032|chitin catabolic process;GO:0006915|apoptotic process;GO:0090197|positive regulation of chemokine secretion	GO:0005576|extracellular region;GO:0005615|extracellular space;GO:0005737|cytoplasm	GO:0004568|chitinase activity;GO:0008061|chitin binding;GO:0019900|kinase binding	ko:K01183	E3.2.1.14	path:ko00520;path:ko01100	m.8835|AKT019053:1-1074(+)	complete	PF00704.25|Glyco_hydro_18|Glycosyl hydrolases family 18|AKT019053.ti|m.8835:17-345
AKT019081	1.922085259	6.34E-05	TP2	0	GO:0005576|extracellular region;GO:0005765|lysosomal membrane;GO:0009505|plant-type cell wall	GO:0004566|beta-glucuronidase activity	ko:K07964	HPSE	path:ko00531;path:ko01100;path:ko05205	m.8862|AKT019081:1-1611(+)	5prime_partial	PF03662.11|Glyco_hydro_79n|Glycosyl hydrolase family 79, N-terminal domain|AKT019081.ti|m.8862:27-342
AKT019124	3.082297522	0.000345075	TP2	GO:0006863|purine nucleobase transport	GO:0016020|membrane;GO:0016021|integral component of membrane	GO:0005345|purine nucleobase transmembrane transporter activity	_	_	_	m.8909|AKT019124:1-1104(+)	5prime_partial	PF16913.2|PUNUT|Purine nucleobase transmembrane transport|AKT019124.ti|m.8909:35-349
AKT019162	2.040859438	0.000359543	TP2	GO:0044550|secondary metabolite biosynthetic process	GO:0016020|membrane;GO:0016021|integral component of membrane	GO:0005506|iron ion binding;GO:0016709|oxidoreductase activity, acting on paired donors, with incorporation or reduction of molecular oxygen, NAD(P)H as one donor, and incorporation of one atom of oxygen;GO:0020037|heme binding	_	_	_	m.8947|AKT019162:1-975(+)	complete	PF00067.19|p450|Cytochrome P450|AKT019162.ti|m.8947:4-305
AKT019163	2.001831025	0.000222392	TP2	GO:0044550|secondary metabolite biosynthetic process	GO:0005789|endoplasmic reticulum membrane;GO:0016020|membrane;GO:0016021|integral component of membrane	GO:0005506|iron ion binding;GO:0016709|oxidoreductase activity, acting on paired donors, with incorporation or reduction of molecular oxygen, NAD(P)H as one donor, and incorporation of one atom of oxygen;GO:0020037|heme binding	_	_	_	m.8948|AKT019163:1-1485(+)	complete	PF00067.19|p450|Cytochrome P450|AKT019163.ti|m.8948:37-473
AKT019200	3.657249884	0.000813405	TP2	0	GO:0005774|vacuolar membrane;GO:0016021|integral component of membrane	GO:0005215|transporter activity	ko:K09873	FAO3	0	m.8985|AKT019200:1-753(+)	complete	PF00230.17|MIP|Major intrinsic protein|AKT019200.ti|m.8985:14-232
AKT019261	3.010465561	0.035875553	TP2	GO:0009932|cell tip growth	GO:0005618|cell wall;GO:0005774|vacuolar membrane;GO:0005886|plasma membrane;GO:0009505|plant-type cell wall;GO:0009506|plasmodesma;GO:0016020|membrane;GO:0031225|anchored component of membrane;GO:0046658|anchored component of plasma membrane;GO:0048046|apoplast	GO:0005507|copper ion binding;GO:0016722|oxidoreductase activity, oxidizing metal ions	_	_	_	m.9046|AKT019261:1-1806(+)	complete	PF00394.19|Cu-oxidase|Multicopper oxidase|AKT019261.ti|m.9046:160-313;PF07732.12|Cu-oxidase_3|Multicopper oxidase|AKT019261.ti|m.9046:34-147;PF07731.11|Cu-oxidase_2|Multicopper oxidase|AKT019261.ti|m.9046:404-534
AKT019932	2.63501026	4.81E-13	TP2	GO:0016042|lipid catabolic process	GO:0005576|extracellular region	GO:0016298|lipase activity	_	_	_	m.9732|AKT019932:1-930(+)	complete	PF00657.19|Lipase_GDSL|GDSL-like Lipase/Acylhydrolase|AKT019932.ti|m.9732:8-286
AKT019953	1.68435633	0.04775141	TP2	GO:0006855|drug transmembrane transport	GO:0005773|vacuole;GO:0005774|vacuolar membrane;GO:0016021|integral component of membrane	GO:0015297|antiporter activity	ko:K03327	TC.MATE, SLC47A, norM, mdtK, dinF	0	m.9754|AKT019953:1-1482(+)	complete	PF01554.15|MatE|MatE|AKT019953.ti|m.9754:86-238;PF01554.15|MatE|MatE|AKT019953.ti|m.9754:301-462
AKT019976	-2.36836899	0.000259364	TP2	0	GO:0005886|plasma membrane;GO:0009506|plasmodesma;GO:0031225|anchored component of membrane;GO:0046658|anchored component of plasma membrane	GO:0009055|electron transfer activity	_	_	_	m.9777|AKT019976:1-573(+)	complete	PF02298.14|Cu_bind_like|Plastocyanin-like domain|AKT019976.ti|m.9777:43-127
AKT020000	6.680239641	0.000326432	TP2	0	GO:0005576|extracellular region	_	_	_	_	m.9801|AKT020000:1-1287(+)	complete	PF01657.14|Stress-antifung|Salt stress response/antifungal|AKT020000.ti|m.9801:31-124;PF01657.14|Stress-antifung|Salt stress response/antifungal|AKT020000.ti|m.9801:171-259;PF01657.14|Stress-antifung|Salt stress response/antifungal|AKT020000.ti|m.9801:283-371
AKT020199	3.020273348	5.68E-17	TP2	0	GO:0005886|plasma membrane;GO:0009507|chloroplast;GO:0016021|integral component of membrane	GO:0001653|peptide receptor activity;GO:0004674|protein serine/threonine kinase activity;GO:0005524|ATP binding	_	_	_	m.196|AKT020199:1-3063(+)	complete	PF00069.22|Pkinase|Protein kinase domain|AKT020199.ti|m.196:748-1012;PF07714.14|Pkinase_Tyr|Protein tyrosine kinase|AKT020199.ti|m.196:750-1013;PF13855.3|LRR_8|Leucine rich repeat|AKT020199.ti|m.196:78-136;PF13855.3|LRR_8|Leucine rich repeat|AKT020199.ti|m.196:441-491;PF13855.3|LRR_8|Leucine rich repeat|AKT020199.ti|m.196:531-587;PF13855.3|LRR_8|Leucine rich repeat|AKT020199.ti|m.196:552-611;PF12…
AKT020277	7.267361142	1.11E-07	TP2	GO:0016567|protein ubiquitination;GO:0043161|proteasome-mediated ubiquitin-dependent protein catabolic process	GO:0016021|integral component of membrane	GO:0004842|ubiquitin-protein transferase activity;GO:0046872|metal ion binding;GO:0061630|ubiquitin protein ligase activity	ko:K19038	ATL41	0	m.267|AKT020277:1-639(+)	complete	PF13639.3|zf-RING_2|Ring finger domain|AKT020277.ti|m.267:84-127;PF17123.2|zf-RING_11|RING-like zinc finger|AKT020277.ti|m.267:84-113;PF12678.4|zf-rbx1|RING-H2 zinc finger domain|AKT020277.ti|m.267:83-127;PF13923.3|zf-C3HC4_2|Zinc finger, C3HC4 type (RING finger)|AKT020277.ti|m.267:84-126;PF13445.3|zf-RING_UBOX|RING-type zinc-finger|AKT020277.ti|m.267:85-124;PF00097.22|zf-C3HC4|Zinc finger, C3HC4…
AKT020284	2.303233342	0.037047238	TP2	GO:0016042|lipid catabolic process	GO:0005576|extracellular region;GO:0005773|vacuole	GO:0016788|hydrolase activity, acting on ester bonds	ko:K21026	AAE	path:ko00901;path:ko01110	m.274|AKT020284:1-1050(+)	complete	_
AKT020285	4.491374625	8.96E-07	TP2	GO:0016042|lipid catabolic process	GO:0005576|extracellular region;GO:0005618|cell wall	GO:0016788|hydrolase activity, acting on ester bonds	ko:K21026	AAE	path:ko00901;path:ko01110	m.275|AKT020285:1-720(+)	complete	_
AKT020401	6.511221008	0.004683612	TP2	GO:0016042|lipid catabolic process	GO:0005576|extracellular region	GO:0016788|hydrolase activity, acting on ester bonds	_	_	_	m.391|AKT020401:1-612(+)	complete	PF00657.19|Lipase_GDSL|GDSL-like Lipase/Acylhydrolase|AKT020401.ti|m.391:18-194
AKT020482	-1.480465837	7.01E-06	TP2	GO:0006076|(1->3)-beta-D-glucan catabolic process	GO:0005576|extracellular region	GO:0042803|protein homodimerization activity;GO:0042973|glucan endo-1,3-beta-D-glucosidase activity	_	_	_	m.465|AKT020482:1-366(+)	complete	PF07983.10|X8|X8 domain|AKT020482.ti|m.465:37-106
AKT020487	1.451318897	0.049210282	TP2	GO:0009765|photosynthesis, light harvesting;GO:0018298|protein-chromophore linkage	GO:0009522|photosystem I;GO:0009523|photosystem II;GO:0009535|chloroplast thylakoid membrane;GO:0016021|integral component of membrane	GO:0016168|chlorophyll binding;GO:0046872|metal ion binding	ko:K08912	LHCB1	path:ko00196;path:ko01100	m.470|AKT020487:1-474(+)	complete	PF00504.18|Chloroa_b-bind|Chlorophyll A-B binding protein|AKT020487.ti|m.470:8-123
AKT020817	1.802591395	0.00025408	TP2	GO:0006468|protein phosphorylation;GO:0007166|cell surface receptor signaling pathway	GO:0005576|extracellular region;GO:0005886|plasma membrane	GO:0004675|transmembrane receptor protein serine/threonine kinase activity;GO:0005524|ATP binding	ko:K04733	IRAK4	path:ko04064;path:ko04620;path:ko04621;path:ko04624;path:ko04722;path:ko05133;path:ko05140;path:ko05142;path:ko05145;path:ko05152;path:ko05162;path:ko05164	m.773|AKT020817:1-1557(+)	complete	PF00069.22|Pkinase|Protein kinase domain|AKT020817.ti|m.773:55-329;PF07714.14|Pkinase_Tyr|Protein tyrosine kinase|AKT020817.ti|m.773:57-331
AKT020859	2.615349539	0.031006875	TP2	GO:0006813|potassium ion transport;GO:0006885|regulation of pH;GO:0015672|monovalent inorganic cation transport	GO:0012505|endomembrane system;GO:0016021|integral component of membrane	GO:0015299|solute:proton antiporter activity	_	_	_	m.819|AKT020859:1-2529(+)	complete	PF00999.18|Na_H_Exchanger|Sodium/hydrogen exchanger family|AKT020859.ti|m.819:41-423
AKT020902	1.073663284	0.002479975	TP2	GO:0006665|sphingolipid metabolic process;GO:0009737|response to abscisic acid;GO:0090332|stomatal closure	GO:0005789|endoplasmic reticulum membrane;GO:0016021|integral component of membrane	GO:0016787|hydrolase activity	_	_	_	m.862|AKT020902:1-1089(+)	complete	_
AKT020908	1.740791752	4.05E-07	TP2	GO:0006468|protein phosphorylation;GO:0009620|response to fungus;GO:0045087|innate immune response	GO:0005886|plasma membrane;GO:0016021|integral component of membrane	GO:0004674|protein serine/threonine kinase activity;GO:0005516|calmodulin binding;GO:0005524|ATP binding;GO:0030246|carbohydrate binding	_	_	_	m.868|AKT020908:1-2385(+)	complete	PF07714.14|Pkinase_Tyr|Protein tyrosine kinase|AKT020908.ti|m.868:479-746;PF00069.22|Pkinase|Protein kinase domain|AKT020908.ti|m.868:477-685;PF01453.21|B_lectin|D-mannose binding lectin|AKT020908.ti|m.868:77-184;PF11883.5|DUF3403|Domain of unknown function (DUF3403)|AKT020908.ti|m.868:749-794;PF08276.8|PAN_2|PAN-like domain|AKT020908.ti|m.868:325-360;PF00954.17|S_locus_glycop|S-locus glycoprotei…
AKT020979	1.659102261	0.000417693	TP2	GO:0006486|protein glycosylation;GO:0071555|cell wall organization	GO:0000139|Golgi membrane;GO:0016021|integral component of membrane	GO:0016757|transferase activity, transferring glycosyl groups	_	_	_	m.940|AKT020979:1-1431(+)	complete	PF03016.12|Exostosin|Exostosin family|AKT020979.ti|m.940:151-427
AKT021078	-2.154126796	0.006440389	TP2	0	GO:0016021|integral component of membrane;GO:0031969|chloroplast membrane	GO:0015171|amino acid transmembrane transporter activity	_	_	_	m.1044|AKT021078:1-1656(+)	complete	PF13520.3|AA_permease_2|Amino acid permease|AKT021078.ti|m.1044:16-437;PF00324.18|AA_permease|Amino acid permease|AKT021078.ti|m.1044:21-395;PF13906.3|AA_permease_C|C-terminus of AA_permease|AKT021078.ti|m.1044:467-517
AKT021129	2.765675335	0.000513038	TP2	GO:0009311|oligosaccharide metabolic process;GO:0018279|protein N-linked glycosylation via asparagine;GO:0097503|sialylation	GO:0000139|Golgi membrane;GO:0016021|integral component of membrane	GO:0008373|sialyltransferase activity;GO:0008378|galactosyltransferase activity	_	_	_	m.1096|AKT021129:1-1266(+)	complete	PF00777.15|Glyco_transf_29|Glycosyltransferase family 29 (sialyltransferase)|AKT021129.ti|m.1096:161-401
AKT021130	4.606799761	0.00211397	TP2	0	GO:0005576|extracellular region	GO:0003993|acid phosphatase activity;GO:0046872|metal ion binding	_	_	_	m.1097|AKT021130:1-1287(+)	complete	PF00149.25|Metallophos|Calcineurin-like phosphoesterase|AKT021130.ti|m.1097:141-334;PF14008.3|Metallophos_C|Iron/zinc purple acid phosphatase-like protein C|AKT021130.ti|m.1097:349-406;PF16656.2|Pur_ac_phosph_N|Purple acid Phosphatase, N-terminal domain|AKT021130.ti|m.1097:46-133
AKT021138	1.434348883	0.005348152	TP2	GO:0006810|transport	GO:0016021|integral component of membrane	_	ko:K15287	SLC35F1_2	0	m.1104|AKT021138:1-939(+)	complete	PF06027.9|SLC35F|Solute carrier family 35|AKT021138.ti|m.1104:11-274;PF08627.7|CRT-like|CRT-like, chloroquine-resistance transporter-like|AKT021138.ti|m.1104:68-213;PF08449.8|UAA|UAA transporter family|AKT021138.ti|m.1104:12-205
AKT021164	1.187964345	0.029079506	TP2	0	GO:0005886|plasma membrane;GO:0016021|integral component of membrane	_	_	_	_	m.1130|AKT021164:1-1323(+)	complete	PF03140.12|DUF247|Plant protein of unknown function|AKT021164.ti|m.1130:44-424
AKT021202	-1.052074346	0.020290638	TP2	0	GO:0005576|extracellular region;GO:0005618|cell wall	_	_	_	_	m.1167|AKT021202:1-759(+)	complete	PF00314.14|Thaumatin|Thaumatin family|AKT021202.ti|m.1167:37-251
AKT021514	5.122468404	7.21E-12	TP2	GO:0009751|response to salicylic acid	GO:0005886|plasma membrane;GO:0016021|integral component of membrane	GO:0004674|protein serine/threonine kinase activity;GO:0005524|ATP binding;GO:0030246|carbohydrate binding	_	_	_	m.1478|AKT021514:1-1599(+)	complete	PF00139.16|Lectin_legB|Legume lectin domain|AKT021514.ti|m.1478:2-232;PF07714.14|Pkinase_Tyr|Protein tyrosine kinase|AKT021514.ti|m.1478:307-378;PF00069.22|Pkinase|Protein kinase domain|AKT021514.ti|m.1478:305-378
AKT021596	1.797699267	0.026377017	TP2	GO:0048544|recognition of pollen	GO:0016021|integral component of membrane	GO:0004674|protein serine/threonine kinase activity;GO:0005524|ATP binding	_	_	_	m.1559|AKT021596:1-2451(+)	complete	PF00069.22|Pkinase|Protein kinase domain|AKT021596.ti|m.1559:516-799;PF07714.14|Pkinase_Tyr|Protein tyrosine kinase|AKT021596.ti|m.1559:515-801;PF01453.21|B_lectin|D-mannose binding lectin|AKT021596.ti|m.1559:78-166;PF00954.17|S_locus_glycop|S-locus glycoprotein domain|AKT021596.ti|m.1559:254-316;PF08276.8|PAN_2|PAN-like domain|AKT021596.ti|m.1559:333-391
AKT021599	3.074118526	0.021708149	TP2	GO:0048544|recognition of pollen	GO:0016021|integral component of membrane	GO:0004674|protein serine/threonine kinase activity;GO:0005524|ATP binding	_	_	_	m.1562|AKT021599:1-1671(+)	complete	PF01453.21|B_lectin|D-mannose binding lectin|AKT021599.ti|m.1562:78-166;PF00954.17|S_locus_glycop|S-locus glycoprotein domain|AKT021599.ti|m.1562:254-316;PF08276.8|PAN_2|PAN-like domain|AKT021599.ti|m.1562:333-391
AKT021600	4.731647933	7.53E-09	TP2	GO:0048544|recognition of pollen	GO:0016021|integral component of membrane	GO:0004674|protein serine/threonine kinase activity;GO:0005524|ATP binding	_	_	_	m.1563|AKT021600:1-738(+)	complete	PF00069.22|Pkinase|Protein kinase domain|AKT021600.ti|m.1563:2-228;PF07714.14|Pkinase_Tyr|Protein tyrosine kinase|AKT021600.ti|m.1563:2-230
AKT021601	1.596916488	0.046563278	TP2	GO:0048544|recognition of pollen	GO:0016021|integral component of membrane	GO:0004674|protein serine/threonine kinase activity;GO:0005524|ATP binding	_	_	_	m.1564|AKT021601:1-2451(+)	complete	PF00069.22|Pkinase|Protein kinase domain|AKT021601.ti|m.1564:516-799;PF07714.14|Pkinase_Tyr|Protein tyrosine kinase|AKT021601.ti|m.1564:515-801;PF01453.21|B_lectin|D-mannose binding lectin|AKT021601.ti|m.1564:78-166;PF00954.17|S_locus_glycop|S-locus glycoprotein domain|AKT021601.ti|m.1564:255-316
AKT021662	1.963870313	9.82E-05	TP2	GO:0098656|anion transmembrane transport	GO:0009536|plastid;GO:0016021|integral component of membrane;GO:0031969|chloroplast membrane	GO:0005315|inorganic phosphate transmembrane transporter activity	_	_	_	m.1630|AKT021662:1-1539(+)	complete	PF07690.13|MFS_1|Major Facilitator Superfamily|AKT021662.ti|m.1630:107-469;PF00083.21|Sugar_tr|Sugar (and other) transporter|AKT021662.ti|m.1630:129-274
AKT021686	6.407842183	4.65E-05	TP2	GO:0008654|phospholipid biosynthetic process;GO:0009908|flower development;GO:0010143|cutin biosynthetic process	GO:0016020|membrane;GO:0016021|integral component of membrane	GO:0016791|phosphatase activity;GO:0090447|glycerol-3-phosphate 2-O-acyltransferase activity;GO:0102419|sn-2-glycerol-3-phosphate omega-OH-C22:0-CoA acyl transferase activity	ko:K13508	GPAT	path:ko00561;path:ko00564;path:ko01100;path:ko01110	m.1656|AKT021686:1-1497(+)	complete	PF12710.4|HAD|haloacid dehalogenase-like hydrolase|AKT021686.ti|m.1656:24-202;PF01553.18|Acyltransferase|Acyltransferase|AKT021686.ti|m.1656:298-390
AKT021791	2.052111669	0.00238771	TP2	0	GO:0016021|integral component of membrane	GO:0008519|ammonium transmembrane transporter activity	ko:K03320	amt, AMT, MEP	0	m.1759|AKT021791:1-1611(+)	complete	PF00909.18|Ammonium_transp|Ammonium Transporter Family|AKT021791.ti|m.1759:31-454
AKT021915	2.915222562	1.42E-05	TP2	GO:0015986|ATP synthesis coupled proton transport	GO:0005743|mitochondrial inner membrane;GO:0016021|integral component of membrane;GO:0045263|proton-transporting ATP synthase complex, coupling factor F(o)	GO:0015078|proton transmembrane transporter activity	ko:K02126	ATPeF0A, MTATP6, ATP6	path:ko00190;path:ko01100;path:ko05010;path:ko05012;path:ko05016	m.1869|AKT021915:1-1890(+)	complete	PF00119.17|ATP-synt_A|ATP synthase A chain|AKT021915.ti|m.1869:262-341
AKT021916	3.04172439	0.000218359	TP2	GO:0018105|peptidyl-serine phosphorylation;GO:0018107|peptidyl-threonine phosphorylation;GO:0035556|intracellular signal transduction	GO:0005634|nucleus;GO:0005773|vacuole;GO:0009506|plasmodesma	GO:0004674|protein serine/threonine kinase activity;GO:0005524|ATP binding	_	_	_	m.1870|AKT021916:1-1050(+)	complete	PF00069.22|Pkinase|Protein kinase domain|AKT021916.ti|m.1870:17-271;PF07714.14|Pkinase_Tyr|Protein tyrosine kinase|AKT021916.ti|m.1870:18-266;PF03822.11|NAF|NAF domain|AKT021916.ti|m.1870:299-349;PF14531.3|Kinase-like|Kinase-like|AKT021916.ti|m.1870:113-259;PF01163.19|RIO1|RIO1 family|AKT021916.ti|m.1870:61-173
AKT022001	1.494883683	0.04549435	TP2	0	GO:0005886|plasma membrane;GO:0016021|integral component of membrane	GO:0004672|protein kinase activity;GO:0005524|ATP binding	_	_	_	m.1953|AKT022001:1-2028(+)	complete	PF07714.14|Pkinase_Tyr|Protein tyrosine kinase|AKT022001.ti|m.1953:384-647;PF00069.22|Pkinase|Protein kinase domain|AKT022001.ti|m.1953:383-646;PF13855.3|LRR_8|Leucine rich repeat|AKT022001.ti|m.1953:125-173;PF08263.9|LRRNT_2|Leucine rich repeat N-terminal domain|AKT022001.ti|m.1953:71-107
AKT022054	5.348434566	1.07E-12	TP2	GO:0002215|defense response to nematode;GO:0006979|response to oxidative stress;GO:0009908|flower development;GO:0042744|hydrogen peroxide catabolic process	GO:0005576|extracellular region;GO:0005794|Golgi apparatus	GO:0004601|peroxidase activity;GO:0020037|heme binding;GO:0046872|metal ion binding	ko:K00430	E1.11.1.7	path:ko00940;path:ko01100;path:ko01110	m.2006|AKT022054:1-984(+)	complete	PF00141.20|peroxidase|Peroxidase|AKT022054.ti|m.2006:41-286
AKT022113	-1.569971298	0.007993192	TP2	GO:0006810|transport	GO:0005886|plasma membrane;GO:0016021|integral component of membrane	GO:0022857|transmembrane transporter activity	_	_	_	m.2057|AKT022113:1-654(+)	complete	_
AKT022184	2.650411331	0.005708029	TP2	0	GO:0016021|integral component of membrane	GO:0004497|monooxygenase activity;GO:0005506|iron ion binding;GO:0016705|oxidoreductase activity, acting on paired donors, with incorporation or reduction of molecular oxygen;GO:0020037|heme binding	ko:K20667	CYP716A	0	m.2122|AKT022184:1-1236(+)	complete	PF00067.19|p450|Cytochrome P450|AKT022184.ti|m.2122:249-386
AKT022185	3.006332426	0.001733691	TP2	0	GO:0016021|integral component of membrane	GO:0004497|monooxygenase activity;GO:0005506|iron ion binding;GO:0016705|oxidoreductase activity, acting on paired donors, with incorporation or reduction of molecular oxygen;GO:0020037|heme binding	ko:K20667	CYP716A	0	m.2123|AKT022185:1-1440(+)	complete	PF00067.19|p450|Cytochrome P450|AKT022185.ti|m.2123:36-451
AKT022290	3.295744191	2.88E-10	TP2	GO:0009624|response to nematode;GO:0090333|regulation of stomatal closure	GO:0005886|plasma membrane;GO:0009705|plant-type vacuole membrane;GO:0016021|integral component of membrane	GO:0022821|potassium ion antiporter activity	_	_	_	m.2225|AKT022290:1-1434(+)	complete	PF07690.13|MFS_1|Major Facilitator Superfamily|AKT022290.ti|m.2225:41-375;PF00083.21|Sugar_tr|Sugar (and other) transporter|AKT022290.ti|m.2225:66-233
AKT022892	2.43129231	7.07E-05	TP2	GO:0006952|defense response	GO:0005789|endoplasmic reticulum membrane;GO:0005886|plasma membrane;GO:0010008|endosome membrane;GO:0016021|integral component of membrane	GO:0008289|lipid binding	_	_	_	m.2740|AKT022892:1-2196(+)	complete	PF07059.9|DUF1336|Protein of unknown function (DUF1336)|AKT022892.ti|m.2740:515-722;PF01852.16|START|START domain|AKT022892.ti|m.2740:195-331;PF00169.26|PH|PH domain|AKT022892.ti|m.2740:8-114
AKT023084	5.192905557	0.00016346	TP2	GO:0008654|phospholipid biosynthetic process;GO:0009908|flower development;GO:0010143|cutin biosynthetic process	GO:0016020|membrane;GO:0016021|integral component of membrane	GO:0016791|phosphatase activity;GO:0090447|glycerol-3-phosphate 2-O-acyltransferase activity;GO:0102419|sn-2-glycerol-3-phosphate omega-OH-C22:0-CoA acyl transferase activity	ko:K13508	GPAT	path:ko00561;path:ko00564;path:ko01100;path:ko01110	m.2931|AKT023084:1-1470(+)	3prime_partial	PF12710.4|HAD|haloacid dehalogenase-like hydrolase|AKT023084.ti|m.2931:24-202;PF01553.18|Acyltransferase|Acyltransferase|AKT023084.ti|m.2931:298-390
AKT023112	1.733690415	0.016146139	TP2	0	GO:0016021|integral component of membrane	GO:0008519|ammonium transmembrane transporter activity	ko:K03320	amt, AMT, MEP	0	m.2961|AKT023112:1-963(+)	3prime_partial	PF00909.18|Ammonium_transp|Ammonium Transporter Family|AKT023112.ti|m.2961:54-286
AKT023182	5.973372406	1.32E-13	TP2	GO:0006863|purine nucleobase transport;GO:0015853|adenine transport;GO:0015854|guanine transport	GO:0016021|integral component of membrane	GO:0005215|transporter activity;GO:0005345|purine nucleobase transmembrane transporter activity	ko:K06901	pbuG	0	m.3025|AKT023182:1-1512(+)	3prime_partial	PF00860.17|Xan_ur_permease|Permease family|AKT023182.ti|m.3025:113-492
AKT023236	5.718981755	0.00098451	TP2	0	GO:0016021|integral component of membrane	GO:0004497|monooxygenase activity;GO:0005506|iron ion binding;GO:0016705|oxidoreductase activity, acting on paired donors, with incorporation or reduction of molecular oxygen;GO:0020037|heme binding	_	_	_	m.3080|AKT023236:1-2037(+)	3prime_partial	PF00067.19|p450|Cytochrome P450|AKT023236.ti|m.3080:86-498;PF00067.19|p450|Cytochrome P450|AKT023236.ti|m.3080:591-675
AKT023497	10.26446249	4.81E-09	TP2	0	GO:0016020|membrane;GO:0016021|integral component of membrane	GO:0015079|potassium ion transmembrane transporter activity	ko:K03549	kup	0	m.3305|AKT023497:1-2058(+)	complete	PF02705.13|K_trans|K+ potassium transporter|AKT023497.ti|m.3305:4-579
AKT023799	4.113295626	1.14E-11	TP2	GO:0006817|phosphate ion transport;GO:0009737|response to abscisic acid	GO:0005634|nucleus;GO:0005773|vacuole;GO:0005794|Golgi apparatus;GO:0005886|plasma membrane;GO:0005887|integral component of plasma membrane;GO:0009506|plasmodesma;GO:0016020|membrane	GO:0005315|inorganic phosphate transmembrane transporter activity;GO:0015293|symporter activity	ko:K08176	PHO84	0	m.3564|AKT023799:1-1587(+)	complete	PF00083.21|Sugar_tr|Sugar (and other) transporter|AKT023799.ti|m.3564:25-505;PF07690.13|MFS_1|Major Facilitator Superfamily|AKT023799.ti|m.3564:73-457
AKT023817	5.33927391	0.002125598	TP2	GO:0043161|proteasome-mediated ubiquitin-dependent protein catabolic process	GO:0016021|integral component of membrane	GO:0046872|metal ion binding;GO:0061630|ubiquitin protein ligase activity	_	_	_	m.3574|AKT023817:1-1053(+)	complete	PF13639.3|zf-RING_2|Ring finger domain|AKT023817.ti|m.3574:132-175;PF17123.2|zf-RING_11|RING-like zinc finger|AKT023817.ti|m.3574:132-161;PF12678.4|zf-rbx1|RING-H2 zinc finger domain|AKT023817.ti|m.3574:133-175;PF13923.3|zf-C3HC4_2|Zinc finger, C3HC4 type (RING finger)|AKT023817.ti|m.3574:132-174;PF00097.22|zf-C3HC4|Zinc finger, C3HC4 type (RING finger)|AKT023817.ti|m.3574:133-174;PF13445.3|zf-RI…
AKT023869	4.680433512	0.001965276	TP2	GO:0006633|fatty acid biosynthetic process;GO:0009409|response to cold;GO:0009416|response to light stimulus	GO:0016021|integral component of membrane	GO:0102336|3-oxo-arachidoyl-CoA synthase activity;GO:0102337|3-oxo-cerotoyl-CoA synthase activity;GO:0102338|3-oxo-lignoceronyl-CoA synthase activity;GO:0102756|very-long-chain 3-ketoacyl-CoA synthase activity	ko:K15397	KCS	path:ko00062;path:ko01110	m.3617|AKT023869:1-1002(+)	3prime_partial	PF08392.9|FAE1_CUT1_RppA|FAE1/Type III polyketide synthase-like protein|AKT023869.ti|m.3617:2-279
AKT023938	3.180237772	4.29E-06	TP2	GO:0009414|response to water deprivation;GO:0009651|response to salt stress;GO:0009737|response to abscisic acid;GO:0015749|monosaccharide transmembrane transport;GO:0046323|glucose import	GO:0005886|plasma membrane;GO:0009506|plasmodesma;GO:0016021|integral component of membrane	GO:0005358|high-affinity glucose:proton symporter activity;GO:0009679|hexose:proton symporter activity;GO:0015145|monosaccharide transmembrane transporter activity	_	_	_	m.3683|AKT023938:1-1584(+)	complete	PF00083.21|Sugar_tr|Sugar (and other) transporter|AKT023938.ti|m.3683:28-485;PF07690.13|MFS_1|Major Facilitator Superfamily|AKT023938.ti|m.3683:60-435
AKT023979	1.112156772	0.017198826	TP2	GO:0071554|cell wall organization or biogenesis	GO:0005794|Golgi apparatus;GO:0016021|integral component of membrane	GO:0016413|O-acetyltransferase activity	_	_	_	m.3725|AKT023979:1-1299(+)	complete	PF13839.3|PC-Esterase|GDSL/SGNH-like Acyl-Esterase family found in Pmr5 and Cas1p|AKT023979.ti|m.3725:143-411;PF14416.3|PMR5N|PMR5 N terminal Domain|AKT023979.ti|m.3725:90-142
AKT024099	4.758778463	0.001005723	TP2	0	GO:0016020|membrane;GO:0016021|integral component of membrane	GO:0015079|potassium ion transmembrane transporter activity	ko:K03549	kup	0	m.3844|AKT024099:1-1974(+)	3prime_partial	PF02705.13|K_trans|K+ potassium transporter|AKT024099.ti|m.3844:58-632
AKT024184	3.863192945	0.010257416	TP2	0	GO:0005615|extracellular space;GO:0005618|cell wall;GO:0005794|Golgi apparatus;GO:0005829|cytosol;GO:0009505|plant-type cell wall;GO:0009506|plasmodesma;GO:0048046|apoplast	_	_	_	_	m.3927|AKT024184:1-948(+)	complete	PF04674.9|Phi_1|Phosphate-induced protein 1 conserved region|AKT024184.ti|m.3927:44-312
AKT024659	-1.407057207	2.55E-05	TP2	GO:0009408|response to heat;GO:0009644|response to high light intensity;GO:0042542|response to hydrogen peroxide	GO:0016021|integral component of membrane;GO:0031969|chloroplast membrane	GO:0008237|metallopeptidase activity	_	_	_	m.4390|AKT024659:1-1728(+)	complete	_
AKT024665	3.736216827	3.32E-06	TP2	GO:0031348|negative regulation of defense response;GO:0042742|defense response to bacterium;GO:0060548|negative regulation of cell death	GO:0005886|plasma membrane;GO:0009506|plasmodesma;GO:0016021|integral component of membrane	GO:0004672|protein kinase activity;GO:0005524|ATP binding;GO:0016301|kinase activity;GO:0033612|receptor serine/threonine kinase binding	_	_	_	m.4395|AKT024665:1-615(+)	complete	PF13855.3|LRR_8|Leucine rich repeat|AKT024665.ti|m.4395:85-144;PF08263.9|LRRNT_2|Leucine rich repeat N-terminal domain|AKT024665.ti|m.4395:13-54;PF00560.30|LRR_1|Leucine Rich Repeat|AKT024665.ti|m.4395:110-131
AKT024671	4.932095677	4.69E-05	TP2	GO:0031348|negative regulation of defense response;GO:0042742|defense response to bacterium;GO:0060548|negative regulation of cell death	GO:0005886|plasma membrane;GO:0009506|plasmodesma;GO:0016021|integral component of membrane	GO:0004672|protein kinase activity;GO:0005524|ATP binding;GO:0016301|kinase activity;GO:0033612|receptor serine/threonine kinase binding	_	_	_	m.4400|AKT024671:1-618(+)	complete	PF08263.9|LRRNT_2|Leucine rich repeat N-terminal domain|AKT024671.ti|m.4400:13-55;PF00560.30|LRR_1|Leucine Rich Repeat|AKT024671.ti|m.4400:111-132
AKT024806	4.170296861	0.001637049	TP2	0	GO:0005886|plasma membrane;GO:0016021|integral component of membrane	_	_	_	_	m.4535|AKT024806:1-1269(+)	3prime_partial	PF03140.12|DUF247|Plant protein of unknown function|AKT024806.ti|m.4535:41-418
AKT025046	7.638305902	5.39E-06	TP2	GO:0006863|purine nucleobase transport;GO:0009624|response to nematode	GO:0016020|membrane;GO:0016021|integral component of membrane	GO:0005345|purine nucleobase transmembrane transporter activity	_	_	_	m.4738|AKT025046:1-780(+)	complete	PF16913.2|PUNUT|Purine nucleobase transmembrane transport|AKT025046.ti|m.4738:1-220
AKT025059	4.493214298	0.013917641	TP2	0	GO:0005886|plasma membrane;GO:0016021|integral component of membrane	GO:0004674|protein serine/threonine kinase activity;GO:0005524|ATP binding	_	_	_	m.4751|AKT025059:1-606(+)	complete	PF11721.5|Malectin|Di-glucose binding within endoplasmic reticulum|AKT025059.ti|m.4751:6-180
AKT025222	2.184912779	0.000284947	TP2	GO:0010102|lateral root morphogenesis;GO:0010468|regulation of gene expression	GO:0005886|plasma membrane;GO:0016021|integral component of membrane	GO:0004674|protein serine/threonine kinase activity;GO:0005524|ATP binding	_	_	_	m.4894|AKT025222:1-2379(+)	3prime_partial	PF00069.22|Pkinase|Protein kinase domain|AKT025222.ti|m.4894:634-793;PF07714.14|Pkinase_Tyr|Protein tyrosine kinase|AKT025222.ti|m.4894:634-793;PF00560.30|LRR_1|Leucine Rich Repeat|AKT025222.ti|m.4894:185-203
AKT025241	1.324962552	0.00539614	TP2	GO:0006468|protein phosphorylation;GO:0048544|recognition of pollen	GO:0005886|plasma membrane;GO:0016021|integral component of membrane	GO:0004674|protein serine/threonine kinase activity;GO:0005516|calmodulin binding;GO:0005524|ATP binding;GO:0030246|carbohydrate binding	_	_	_	m.4912|AKT025241:1-1776(+)	complete	PF00069.22|Pkinase|Protein kinase domain|AKT025241.ti|m.4912:264-528;PF07714.14|Pkinase_Tyr|Protein tyrosine kinase|AKT025241.ti|m.4912:263-530;PF00954.17|S_locus_glycop|S-locus glycoprotein domain|AKT025241.ti|m.4912:6-93;PF08276.8|PAN_2|PAN-like domain|AKT025241.ti|m.4912:116-176
AKT025293	-2.234814279	0.008368227	TP2	GO:0015979|photosynthesis;GO:0018298|protein-chromophore linkage	GO:0009522|photosystem I;GO:0009535|chloroplast thylakoid membrane;GO:0016021|integral component of membrane	GO:0016168|chlorophyll binding;GO:0016491|oxidoreductase activity;GO:0046872|metal ion binding;GO:0051539|4 iron, 4 sulfur cluster binding	ko:K02690	psaB	path:ko00195;path:ko01100	m.4962|AKT025293:1-2205(+)	complete	PF00223.16|PsaA_PsaB|Photosystem I psaA/psaB protein|AKT025293.ti|m.4962:8-727
AKT025411	-5.443629148	0.002885827	TP2	GO:0010208|pollen wall assembly;GO:0010584|pollen exine formation;GO:0071555|cell wall organization	GO:0005783|endoplasmic reticulum;GO:0005886|plasma membrane;GO:0016020|membrane;GO:0016021|integral component of membrane	GO:0005509|calcium ion binding	_	_	_	m.5057|AKT025411:1-894(+)	complete	_
AKT025604	1.119456689	0.001056797	TP2	GO:0006952|defense response;GO:0009607|response to biotic stimulus	GO:0005886|plasma membrane;GO:0016021|integral component of membrane	GO:0005516|calmodulin binding	ko:K08472	MLO	0	m.5237|AKT025604:1-1563(+)	complete	PF03094.12|Mlo|Mlo family|AKT025604.ti|m.5237:11-480
AKT016090	-6.113338235	0.021709048	TP3	GO:0042545|cell wall modification;GO:0045490|pectin catabolic process	GO:0005576|extracellular region;GO:0005618|cell wall	GO:0004857|enzyme inhibitor activity;GO:0030599|pectinesterase activity;GO:0045330|aspartyl esterase activity	ko:K01051	E3.1.1.11	path:ko00040;path:ko01100	m.5975|AKT016090:1-1254(+)	complete	PF01095.16|Pectinesterase|Pectinesterase|AKT016090.ti|m.5975:206-289;PF01095.16|Pectinesterase|Pectinesterase|AKT016090.ti|m.5975:289-403;PF04043.12|PMEI|Plant invertase/pectin methylesterase inhibitor|AKT016090.ti|m.5975:28-169
AKT001045	-5.443780643	0.009438056	TP3	GO:0006979|response to oxidative stress;GO:0009664|plant-type cell wall organization;GO:0042744|hydrogen peroxide catabolic process;GO:0048511|rhythmic process	GO:0005576|extracellular region;GO:0009505|plant-type cell wall;GO:0009506|plasmodesma	GO:0004601|peroxidase activity;GO:0020037|heme binding;GO:0046872|metal ion binding	ko:K00430	E1.11.1.7	path:ko00940;path:ko01100;path:ko01110	m.1006|AKT001045:1-915(+)	complete	PF00141.20|peroxidase|Peroxidase|AKT001045.ti|m.1006:50-156;PF00141.20|peroxidase|Peroxidase|AKT001045.ti|m.1006:169-265
AKT003999	0	0.003342112	TP3	0	GO:0005576|extracellular region;GO:0005773|vacuole	GO:0003993|acid phosphatase activity;GO:0046872|metal ion binding	ko:K14379	ACP5	path:ko00740;path:ko01100;path:ko04142;path:ko04380;path:ko05323	m.3945|AKT003999:1-1056(+)	complete	PF00149.25|Metallophos|Calcineurin-like phosphoesterase|AKT003999.ti|m.3945:53-272
AKT005225	0	0.005069329	TP3	GO:0008299|isoprenoid biosynthetic process;GO:0015936|coenzyme A metabolic process	GO:0005789|endoplasmic reticulum membrane;GO:0016021|integral component of membrane	GO:0004420|hydroxymethylglutaryl-CoA reductase (NADPH) activity;GO:0050661|NADP binding	ko:K00021	HMGCR	path:ko00900;path:ko01100;path:ko01110;path:ko01130;path:ko04152;path:ko04976	m.5194|AKT005225:1-1392(+)	complete	PF00368.15|HMG-CoA_red|Hydroxymethylglutaryl-coenzyme A reductase|AKT005225.ti|m.5194:79-453
AKT005231	0	0.001938851	TP3	GO:0009733|response to auxin;GO:0009734|auxin-activated signaling pathway;GO:0055085|transmembrane transport	GO:0005789|endoplasmic reticulum membrane;GO:0016021|integral component of membrane	_	_	_	_	m.5200|AKT005231:1-2310(+)	complete	PF03547.15|Mem_trans|Membrane transport protein|AKT005231.ti|m.5200:42-219;PF03547.15|Mem_trans|Membrane transport protein|AKT005231.ti|m.5200:231-499;PF03547.15|Mem_trans|Membrane transport protein|AKT005231.ti|m.5200:502-760
AKT006307	-1.542466818	0.003282881	TP3	GO:0031348|negative regulation of defense response;GO:0042742|defense response to bacterium;GO:0060548|negative regulation of cell death	GO:0005886|plasma membrane;GO:0009506|plasmodesma;GO:0016021|integral component of membrane	GO:0004672|protein kinase activity;GO:0005524|ATP binding;GO:0016301|kinase activity;GO:0033612|receptor serine/threonine kinase binding	_	_	_	m.6294|AKT006307:1-744(+)	complete	PF00560.30|LRR_1|Leucine Rich Repeat|AKT006307.ti|m.6294:111-132;PF08263.9|LRRNT_2|Leucine rich repeat N-terminal domain|AKT006307.ti|m.6294:13-55;PF13516.3|LRR_6|Leucine Rich repeat|AKT006307.ti|m.6294:109-125
AKT007511	-2.592758377	0.007127427	TP3	0	GO:0016021|integral component of membrane	GO:0004506|squalene monooxygenase activity;GO:0050660|flavin adenine dinucleotide binding	ko:K00511	SQLE, ERG1	path:ko00100;path:ko00909;path:ko01100;path:ko01110;path:ko01130	m.7506|AKT007511:1-1464(+)	complete	PF08491.7|SE|Squalene epoxidase|AKT007511.ti|m.7506:174-446;PF01494.16|FAD_binding_3|FAD binding domain|AKT007511.ti|m.7506:128-336;PF13450.3|NAD_binding_8|NAD(P)-binding Rossmann-like domain|AKT007511.ti|m.7506:61-87;PF00890.21|FAD_binding_2|FAD binding domain|AKT007511.ti|m.7506:58-87
AKT007692	8.369773486	7.65E-05	TP3	GO:0009845|seed germination;GO:0046355|mannan catabolic process	GO:0005576|extracellular region;GO:0071944|cell periphery	GO:0016985|mannan endo-1,4-beta-mannosidase activity	ko:K19355	MAN	path:ko00051	m.7681|AKT007692:1-339(+)	5prime_partial	_
AKT008554	-3.688289214	0.008043248	TP3	0	GO:0016021|integral component of membrane	GO:0004497|monooxygenase activity;GO:0005506|iron ion binding;GO:0016705|oxidoreductase activity, acting on paired donors, with incorporation or reduction of molecular oxygen;GO:0020037|heme binding	ko:K20667	CYP716A	0	m.8529|AKT008554:1-1422(+)	complete	PF00067.19|p450|Cytochrome P450|AKT008554.ti|m.8529:36-453
AKT010417	-2.25619488	0.001768136	TP3	GO:0006612|protein targeting to membrane;GO:0006887|exocytosis;GO:0006906|vesicle fusion;GO:0006952|defense response;GO:0009620|response to fungus;GO:0009737|response to abscisic acid;GO:0010119|regulation of stomatal movement;GO:0010148|transpiration;GO:0016192|vesicle-mediated transport;GO:0031348|negative regulation of defense response;GO:0048278|vesicle docking;GO:0050832|defense response to …	GO:0005802|trans-Golgi network;GO:0005886|plasma membrane;GO:0009504|cell plate;GO:0009506|plasmodesma;GO:0016021|integral component of membrane;GO:0031201|SNARE complex	GO:0000149|SNARE binding;GO:0005484|SNAP receptor activity;GO:0043495|protein membrane anchor	ko:K08486	STX1B_2_3	path:ko04130;path:ko04721	m.402|AKT010417:1-888(+)	complete	PF00804.22|Syntaxin|Syntaxin|AKT010417.ti|m.402:28-233;PF05739.16|SNARE|SNARE domain|AKT010417.ti|m.402:235-286
AKT010852	-3.395285408	0.014105501	TP3	GO:0006970|response to osmotic stress;GO:0009737|response to abscisic acid;GO:0009738|abscisic acid-activated signaling pathway;GO:0010116|positive regulation of abscisic acid biosynthetic process;GO:1902074|response to salt	GO:0005829|cytosol;GO:0005886|plasma membrane;GO:0016021|integral component of membrane	_	_	_	_	m.814|AKT010852:1-729(+)	complete	PF03168.10|LEA_2|Late embryogenesis abundant protein|AKT010852.ti|m.814:114-216
AKT011846	-2.821036458	0.023249147	TP3	GO:0003333|amino acid transmembrane transport	GO:0005774|vacuolar membrane;GO:0016021|integral component of membrane	GO:0015171|amino acid transmembrane transporter activity	ko:K15015	SLC32A, VGAT	path:ko04721;path:ko04723;path:ko04727;path:ko05032;path:ko05033	m.1774|AKT011846:1-1245(+)	complete	PF01490.15|Aa_trans|Transmembrane amino acid transporter protein|AKT011846.ti|m.1774:14-394
AKT013745	-1.968386391	0.048967048	TP3	GO:0009736|cytokinin-activated signaling pathway;GO:0009914|hormone transport	GO:0009506|plasmodesma	_	_	_	_	m.3648|AKT013745:1-1164(+)	complete	PF00646.30|F-box|F-box domain|AKT013745.ti|m.3648:2-45
AKT014150	-5.610853455	0.009078658	TP3	0	GO:0016021|integral component of membrane	GO:0004497|monooxygenase activity;GO:0005506|iron ion binding;GO:0016705|oxidoreductase activity, acting on paired donors, with incorporation or reduction of molecular oxygen;GO:0020037|heme binding	ko:K20667	CYP716A	0	m.4063|AKT014150:1-1440(+)	complete	PF00067.19|p450|Cytochrome P450|AKT014150.ti|m.4063:36-451
AKT014151	-5.475656847	8.64E-06	TP3	0	GO:0016021|integral component of membrane	GO:0004497|monooxygenase activity;GO:0005506|iron ion binding;GO:0016705|oxidoreductase activity, acting on paired donors, with incorporation or reduction of molecular oxygen;GO:0020037|heme binding	ko:K20667	CYP716A	0	m.4065|AKT014151:1-1320(+)	complete	PF00067.19|p450|Cytochrome P450|AKT014151.ti|m.4065:182-411
AKT014222	-2.64601077	0.003854461	TP3	GO:0009813|flavonoid biosynthetic process	GO:0005789|endoplasmic reticulum membrane;GO:0016021|integral component of membrane	GO:0005506|iron ion binding;GO:0016711|flavonoid 3'-monooxygenase activity;GO:0020037|heme binding	_	_	_	m.4129|AKT014222:1-1251(+)	3prime_partial	PF00067.19|p450|Cytochrome P450|AKT014222.ti|m.4129:36-301
AKT014278	-1.640910481	0.010669323	TP3	GO:0043161|proteasome-mediated ubiquitin-dependent protein catabolic process	GO:0016021|integral component of membrane	GO:0046872|metal ion binding;GO:0061630|ubiquitin protein ligase activity	_	_	_	m.4185|AKT014278:1-456(+)	complete	_
AKT015541	-5.178814627	0.01177527	TP3	0	GO:0005576|extracellular region	_	_	_	_	m.5441|AKT015541:1-387(+)	complete	PF03330.15|DPBB_1|Lytic transglycolase|AKT015541.ti|m.5441:51-126
AKT015970	-5.469749314	0.012667543	TP3	0	GO:0016021|integral component of membrane	GO:0004497|monooxygenase activity;GO:0005506|iron ion binding;GO:0016705|oxidoreductase activity, acting on paired donors, with incorporation or reduction of molecular oxygen;GO:0020037|heme binding	ko:K20667	CYP716A	0	m.5858|AKT015970:1-876(+)	complete	PF00067.19|p450|Cytochrome P450|AKT015970.ti|m.5858:133-266
AKT019371	1.55163657	3.49E-06	TP3	0	GO:0005576|extracellular region	GO:0004252|serine-type endopeptidase activity	_	_	_	m.9158|AKT019371:1-2151(+)	complete	PF00082.19|Peptidase_S8|Subtilase family|AKT019371.ti|m.9158:110-544;PF05922.13|Inhibitor_I9|Peptidase inhibitor I9|AKT019371.ti|m.9158:10-84
AKT019678	-2.159433929	0.048967048	TP3	GO:0055114|oxidation-reduction process	GO:0005773|vacuole;GO:0005774|vacuolar membrane;GO:0005783|endoplasmic reticulum;GO:0005789|endoplasmic reticulum membrane;GO:0005886|plasma membrane;GO:0009535|chloroplast thylakoid membrane;GO:0016021|integral component of membrane	GO:0020037|heme binding;GO:0046872|metal ion binding	_	_	_	m.9467|AKT019678:1-396(+)	complete	PF00173.25|Cyt-b5|Cytochrome b5-like Heme/Steroid binding domain|AKT019678.ti|m.9467:8-77
AKT019692	-2.242350571	0.039054845	TP3	GO:0055114|oxidation-reduction process	GO:0005773|vacuole;GO:0005774|vacuolar membrane;GO:0005783|endoplasmic reticulum;GO:0005789|endoplasmic reticulum membrane;GO:0005886|plasma membrane;GO:0009535|chloroplast thylakoid membrane;GO:0016021|integral component of membrane	GO:0020037|heme binding;GO:0046872|metal ion binding	_	_	_	m.9483|AKT019692:1-396(+)	complete	PF00173.25|Cyt-b5|Cytochrome b5-like Heme/Steroid binding domain|AKT019692.ti|m.9483:8-77
AKT021916	-3.892922873	0.001165751	TP3	GO:0018105|peptidyl-serine phosphorylation;GO:0018107|peptidyl-threonine phosphorylation;GO:0035556|intracellular signal transduction	GO:0005634|nucleus;GO:0005773|vacuole;GO:0009506|plasmodesma	GO:0004674|protein serine/threonine kinase activity;GO:0005524|ATP binding	_	_	_	m.1870|AKT021916:1-1050(+)	complete	PF00069.22|Pkinase|Protein kinase domain|AKT021916.ti|m.1870:17-271;PF07714.14|Pkinase_Tyr|Protein tyrosine kinase|AKT021916.ti|m.1870:18-266;PF03822.11|NAF|NAF domain|AKT021916.ti|m.1870:299-349;PF14531.3|Kinase-like|Kinase-like|AKT021916.ti|m.1870:113-259;PF01163.19|RIO1|RIO1 family|AKT021916.ti|m.1870:61-173
AKT023236	-3.609437744	0.007117321	TP3	0	GO:0016021|integral component of membrane	GO:0004497|monooxygenase activity;GO:0005506|iron ion binding;GO:0016705|oxidoreductase activity, acting on paired donors, with incorporation or reduction of molecular oxygen;GO:0020037|heme binding	_	_	_	m.3080|AKT023236:1-2037(+)	3prime_partial	PF00067.19|p450|Cytochrome P450|AKT023236.ti|m.3080:86-498;PF00067.19|p450|Cytochrome P450|AKT023236.ti|m.3080:591-675
AKT024494	6.779891563	6.73E-07	TP3	GO:0008643|carbohydrate transport;GO:0055062|phosphate ion homeostasis;GO:0055085|transmembrane transport	GO:0016021|integral component of membrane	GO:0005215|transporter activity	ko:K13783	SLC37A1_2	0	m.4230|AKT024494:1-1704(+)	complete	PF07690.13|MFS_1|Major Facilitator Superfamily|AKT024494.ti|m.4230:118-443;PF07690.13|MFS_1|Major Facilitator Superfamily|AKT024494.ti|m.4230:348-516
AKT024665	-3.691016546	0.000989171	TP3	GO:0031348|negative regulation of defense response;GO:0042742|defense response to bacterium;GO:0060548|negative regulation of cell death	GO:0005886|plasma membrane;GO:0009506|plasmodesma;GO:0016021|integral component of membrane	GO:0004672|protein kinase activity;GO:0005524|ATP binding;GO:0016301|kinase activity;GO:0033612|receptor serine/threonine kinase binding	_	_	_	m.4395|AKT024665:1-615(+)	complete	PF13855.3|LRR_8|Leucine rich repeat|AKT024665.ti|m.4395:85-144;PF08263.9|LRRNT_2|Leucine rich repeat N-terminal domain|AKT024665.ti|m.4395:13-54;PF00560.30|LRR_1|Leucine Rich Repeat|AKT024665.ti|m.4395:110-131
AKT024671	-4.001815117	0.029875738	TP3	GO:0031348|negative regulation of defense response;GO:0042742|defense response to bacterium;GO:0060548|negative regulation of cell death	GO:0005886|plasma membrane;GO:0009506|plasmodesma;GO:0016021|integral component of membrane	GO:0004672|protein kinase activity;GO:0005524|ATP binding;GO:0016301|kinase activity;GO:0033612|receptor serine/threonine kinase binding	_	_	_	m.4400|AKT024671:1-618(+)	complete	PF08263.9|LRRNT_2|Leucine rich repeat N-terminal domain|AKT024671.ti|m.4400:13-55;PF00560.30|LRR_1|Leucine Rich Repeat|AKT024671.ti|m.4400:111-132
AKT025245	1.27042849	0.001809225	TP3	GO:0000724|double-strand break repair via homologous recombination;GO:0007062|sister chromatid cohesion	GO:0005634|nucleus;GO:0009506|plasmodesma;GO:0030915|Smc5-Smc6 complex	GO:0005524|ATP binding	_	_	_	m.4916|AKT025245:1-471(+)	complete	PF01031.17|Dynamin_M|Dynamin central region|AKT025245.ti|m.4916:67-110
AKT000029	1.469280135	0.031918371	TP4	GO:0042545|cell wall modification;GO:0045490|pectin catabolic process	GO:0005576|extracellular region;GO:0005618|cell wall;GO:0071944|cell periphery	GO:0030599|pectinesterase activity;GO:0045330|aspartyl esterase activity;GO:0046910|pectinesterase inhibitor activity	ko:K01051	E3.1.1.11	path:ko00040;path:ko01100	m.29|AKT000029:1-3039(+)	complete	PF01095.16|Pectinesterase|Pectinesterase|AKT000029.ti|m.29:248-331;PF01095.16|Pectinesterase|Pectinesterase|AKT000029.ti|m.29:332-526;PF01095.16|Pectinesterase|Pectinesterase|AKT000029.ti|m.29:735-789;PF01095.16|Pectinesterase|Pectinesterase|AKT000029.ti|m.29:791-1000;PF04043.12|PMEI|Plant invertase/pectin methylesterase inhibitor|AKT000029.ti|m.29:28-176;PF04043.12|PMEI|Plant invertase/pectin me…
AKT014274	1.667146507	0.047285105	TP4	GO:0042545|cell wall modification;GO:0045490|pectin catabolic process	GO:0005576|extracellular region;GO:0005618|cell wall	GO:0004857|enzyme inhibitor activity;GO:0030599|pectinesterase activity;GO:0045330|aspartyl esterase activity	ko:K01051	E3.1.1.11	path:ko00040;path:ko01100	m.4182|AKT014274:1-1560(+)	complete	PF01095.16|Pectinesterase|Pectinesterase|AKT014274.ti|m.4182:206-502;PF04043.12|PMEI|Plant invertase/pectin methylesterase inhibitor|AKT014274.ti|m.4182:49-155
AKT016094	-3.097567778	0.02055509	TP4	GO:0042545|cell wall modification;GO:0045490|pectin catabolic process	GO:0005576|extracellular region;GO:0005618|cell wall	GO:0004857|enzyme inhibitor activity;GO:0030599|pectinesterase activity;GO:0045330|aspartyl esterase activity	ko:K01051	E3.1.1.11	path:ko00040;path:ko01100	m.5979|AKT016094:1-1377(+)	complete	PF01095.16|Pectinesterase|Pectinesterase|AKT016094.ti|m.5979:143-441;PF04043.12|PMEI|Plant invertase/pectin methylesterase inhibitor|AKT016094.ti|m.5979:2-107
AKT002846	5.598398627	0.000289838	TP4	GO:0009611|response to wounding;GO:0009651|response to salt stress;GO:0009737|response to abscisic acid;GO:0010222|stem vascular tissue pattern formation;GO:0010588|cotyledon vascular tissue pattern formation;GO:0015908|fatty acid transport;GO:0080051|cutin transport	GO:0005886|plasma membrane;GO:0009897|external side of plasma membrane;GO:0016021|integral component of membrane	GO:0005524|ATP binding;GO:0015245|fatty acid transmembrane transporter activity;GO:0042626|ATPase-coupled transmembrane transporter activity;GO:0042803|protein homodimerization activity	_	_	_	m.2840|AKT002846:1-1833(+)	complete	PF01061.21|ABC2_membrane|ABC-2 type transporter|AKT002846.ti|m.2840:312-523;PF00005.24|ABC_tran|ABC transporter|AKT002846.ti|m.2840:80-198
AKT009838	4.510341979	0.00052738	TP4	GO:0006855|drug transmembrane transport	GO:0005886|plasma membrane;GO:0009506|plasmodesma;GO:0016021|integral component of membrane	GO:0005524|ATP binding;GO:0042626|ATPase-coupled transmembrane transporter activity	_	_	_	m.9745|AKT009838:1-1401(+)	complete	PF14510.3|ABC_trans_N|ABC-transporter extracellular N-terminal|AKT009838.ti|m.9745:67-145;PF01061.21|ABC2_membrane|ABC-2 type transporter|AKT009838.ti|m.9745:410-462
AKT012212	-1.569438277	0.015680567	TP4	GO:0008361|regulation of cell size;GO:0009624|response to nematode;GO:0009637|response to blue light;GO:0009639|response to red or far red light;GO:0009640|photomorphogenesis;GO:0009733|response to auxin;GO:0009734|auxin-activated signaling pathway;GO:0009926|auxin polar transport;GO:0009958|positive gravitropism;GO:0010315|auxin efflux;GO:0043481|anthocyanin accumulation in tissues in response t…	GO:0005886|plasma membrane;GO:0009506|plasmodesma;GO:0016021|integral component of membrane	GO:0005524|ATP binding;GO:0010328|auxin influx transmembrane transporter activity;GO:0010329|auxin efflux transmembrane transporter activity;GO:0042626|ATPase-coupled transmembrane transporter activity	ko:K05658	ABCB1, CD243	path:ko02010;path:ko04976;path:ko05206	m.2142|AKT012212:1-3684(+)	complete	PF00664.20|ABC_membrane|ABC transporter transmembrane region|AKT012212.ti|m.2142:78-348;PF00664.20|ABC_membrane|ABC transporter transmembrane region|AKT012212.ti|m.2142:721-991;PF00005.24|ABC_tran|ABC transporter|AKT012212.ti|m.2142:417-556;PF00005.24|ABC_tran|ABC transporter|AKT012212.ti|m.2142:1112-1167
AKT012213	-1.673981334	0.004636563	TP4	GO:0008361|regulation of cell size;GO:0009624|response to nematode;GO:0009637|response to blue light;GO:0009639|response to red or far red light;GO:0009640|photomorphogenesis;GO:0009733|response to auxin;GO:0009734|auxin-activated signaling pathway;GO:0009926|auxin polar transport;GO:0009958|positive gravitropism;GO:0010315|auxin efflux;GO:0043481|anthocyanin accumulation in tissues in response t…	GO:0005886|plasma membrane;GO:0009506|plasmodesma;GO:0016021|integral component of membrane	GO:0005524|ATP binding;GO:0010328|auxin influx transmembrane transporter activity;GO:0010329|auxin efflux transmembrane transporter activity;GO:0042626|ATPase-coupled transmembrane transporter activity	ko:K05658	ABCB1, CD243	path:ko02010;path:ko04976;path:ko05206	m.2143|AKT012213:1-300(+)	internal	PF00005.24|ABC_tran|ABC transporter|AKT012213.ti|m.2143:1-29
AKT017389	3.022544893	0.013831423	TP4	GO:0005975|carbohydrate metabolic process	GO:0016021|integral component of membrane	GO:0004650|polygalacturonase activity	_	_	_	m.7271|AKT017389:1-1149(+)	5prime_partial	PF00295.14|Glyco_hydro_28|Glycosyl hydrolases family 28|AKT017389.ti|m.7271:126-337
AKT021156	-3.12815628	0.045068563	TP4	GO:0006810|transport	GO:0016021|integral component of membrane	GO:0005524|ATP binding;GO:0016887|ATPase activity	_	_	_	m.1122|AKT021156:1-363(+)	complete	_
AKT021157	-2.690902893	0.016826905	TP4	GO:0006810|transport	GO:0016021|integral component of membrane	GO:0005524|ATP binding;GO:0016887|ATPase activity	_	_	_	m.1123|AKT021157:1-2583(+)	complete	PF01061.21|ABC2_membrane|ABC-2 type transporter|AKT021157.ti|m.1123:583-795;PF00005.24|ABC_tran|ABC transporter|AKT021157.ti|m.1123:2-171;PF00005.24|ABC_tran|ABC transporter|AKT021157.ti|m.1123:286-438
AKT018753	-1.808258177	0.000251465	TP4	GO:0015840|urea transport	GO:0005774|vacuolar membrane;GO:0016021|integral component of membrane	GO:0005215|transporter activity	ko:K09873	TIP	0	m.8593|AKT018753:1-699(+)	complete	PF00230.17|MIP|Major intrinsic protein|AKT018753.ti|m.8593:14-213
AKT019200	2.328815055	0.03295865	TP4	0	GO:0005774|vacuolar membrane;GO:0016021|integral component of membrane	GO:0005215|transporter activity	ko:K09873	TIP	0	m.8985|AKT019200:1-753(+)	complete	PF00230.17|MIP|Major intrinsic protein|AKT019200.ti|m.8985:14-232
AKT005037	-4.093360305	0.000553185	TP4	GO:0006970|response to osmotic stress;GO:0009414|response to water deprivation;GO:0009738|abscisic acid-activated signaling pathway;GO:0010375|stomatal complex patterning;GO:0010431|seed maturation	GO:0005622|intracellular;GO:0005886|plasma membrane;GO:0016021|integral component of membrane	GO:0000155|phosphorelay sensor kinase activity;GO:0005034|osmosensor activity;GO:0009927|histidine phosphotransfer kinase activity	_	_	_	m.5002|AKT005037:1-3450(+)	complete	PF00072.21|Response_reg|Response regulator receiver domain|AKT005037.ti|m.5002:1068-1139;PF02518.23|HATPase_c|Histidine kinase-, DNA gyrase B-, and HSP90-like ATPase|AKT005037.ti|m.5002:588-719;PF00512.22|HisKA|His Kinase A (phospho-acceptor) domain|AKT005037.ti|m.5002:498-563
AKT000255	1.640368306	0.003563913	TP4	GO:0005975|carbohydrate metabolic process	GO:0005618|cell wall;GO:0005773|vacuole;GO:0009505|plant-type cell wall;GO:0009506|plasmodesma;GO:0048046|apoplast	GO:0004565|beta-galactosidase activity;GO:0030246|carbohydrate binding	_	_	_	m.249|AKT000255:1-2223(+)	complete	PF01301.16|Glyco_hydro_35|Glycosyl hydrolases family 35|AKT000255.ti|m.249:21-325;PF02140.15|Gal_Lectin|Galactose binding lectin domain|AKT000255.ti|m.249:657-739;PF02449.12|Glyco_hydro_42|Beta-galactosidase|AKT000255.ti|m.249:41-189
AKT000463	-2.717226181	0.003714234	TP4	GO:0055072|iron ion homeostasis;GO:0070574|cadmium ion transmembrane transport	GO:0012505|endomembrane system;GO:0016021|integral component of membrane	GO:0015086|cadmium ion transmembrane transporter activity	_	_	_	m.432|AKT000463:1-1458(+)	complete	PF01566.15|Nramp|Natural resistance-associated macrophage protein|AKT000463.ti|m.432:147-291;PF01566.15|Nramp|Natural resistance-associated macrophage protein|AKT000463.ti|m.432:295-377
AKT000563	-1.592593521	0.039384785	TP4	0	GO:0005774|vacuolar membrane;GO:0016021|integral component of membrane	GO:0008324|cation transmembrane transporter activity	_	_	_	m.522|AKT000563:1-954(+)	complete	PF16916.2|ZT_dimer|Dimerisation domain of Zinc Transporter|AKT000563.ti|m.522:239-304
AKT001251	1.874770213	0.002981283	TP4	GO:0006826|iron ion transport;GO:0006879|cellular iron ion homeostasis;GO:0007275|multicellular organism development;GO:0009647|skotomorphogenesis;GO:0010268|brassinosteroid homeostasis;GO:0016125|sterol metabolic process;GO:0016132|brassinosteroid biosynthetic process	GO:0005623|cell;GO:0016021|integral component of membrane	GO:0004497|monooxygenase activity;GO:0008199|ferric iron binding;GO:0016705|oxidoreductase activity, acting on paired donors, with incorporation or reduction of molecular oxygen;GO:0020037|heme binding	ko:K12639	CYP724B1, D11	path:ko00905;path:ko01100;path:ko01110	m.1219|AKT001251:1-1428(+)	complete	PF00067.19|p450|Cytochrome P450|AKT001251.ti|m.1219:36-453
AKT001311	-3.626951002	0.000189952	TP4	0	GO:0005886|plasma membrane;GO:0016021|integral component of membrane	GO:0005337|nucleoside transmembrane transporter activity	ko:K15014	SLC29A1_2_3, ENT1_2_3	0	m.1286|AKT001311:1-1131(+)	complete	PF01733.15|Nucleoside_tran|Nucleoside transporter|AKT001311.ti|m.1286:129-184;PF01733.15|Nucleoside_tran|Nucleoside transporter|AKT001311.ti|m.1286:238-374
AKT001473	-3.058782292	0.032495203	TP4	GO:0010311|lateral root formation;GO:0046323|glucose import	GO:0005886|plasma membrane;GO:0016021|integral component of membrane	GO:0005351|carbohydrate:proton symporter activity;GO:0005354|galactose transmembrane transporter activity;GO:0005355|glucose transmembrane transporter activity;GO:0005365|myo-inositol transmembrane transporter activity;GO:0015145|monosaccharide transmembrane transporter activity;GO:0015148|D-xylose transmembrane transporter activity;GO:0015168|glycerol transmembrane transporter activity;GO:001557…	_	_	_	m.1447|AKT001473:1-1449(+)	complete	PF00083.21|Sugar_tr|Sugar (and other) transporter|AKT001473.ti|m.1447:49-445;PF07690.13|MFS_1|Major Facilitator Superfamily|AKT001473.ti|m.1447:56-423
AKT001840	-1.480122441	0.001156749	TP4	GO:0005975|carbohydrate metabolic process	GO:0005576|extracellular region;GO:0005829|cytosol	GO:0004556|alpha-amylase activity;GO:0005509|calcium ion binding;GO:0103025|alpha-amylase activity (releasing maltohexaose)	ko:K01176	AMY, amyA, malS	path:ko00500;path:ko01100;path:ko04973	m.1824|AKT001840:1-1230(+)	complete	PF07821.9|Alpha-amyl_C2|Alpha-amylase C-terminal beta-sheet domain|AKT001840.ti|m.1824:352-408;PF00128.21|Alpha-amylase|Alpha amylase, catalytic domain|AKT001840.ti|m.1824:42-329
AKT001929	-3.498151051	0.028607564	TP4	GO:0003333|amino acid transmembrane transport;GO:0015802|basic amino acid transport	GO:0005886|plasma membrane;GO:0016021|integral component of membrane;GO:0031965|nuclear membrane	GO:0015171|amino acid transmembrane transporter activity;GO:0015293|symporter activity	_	_	_	m.1916|AKT001929:1-1614(+)	complete	PF01490.15|Aa_trans|Transmembrane amino acid transporter protein|AKT001929.ti|m.1916:92-524
AKT002047	-2.943028192	0.000135905	TP4	GO:0000162|tryptophan biosynthetic process;GO:0006952|defense response;GO:0009734|auxin-activated signaling pathway;GO:0009826|unidimensional cell growth;GO:0009834|plant-type secondary cell wall biogenesis;GO:0009851|auxin biosynthetic process;GO:0010315|auxin efflux;GO:0071555|cell wall organization;GO:0090355|positive regulation of auxin metabolic process;GO:0090358|positive regulation of tryp…	GO:0005774|vacuolar membrane;GO:0005886|plasma membrane;GO:0009705|plant-type vacuole membrane;GO:0016021|integral component of membrane	GO:0022857|transmembrane transporter activity	_	_	_	m.2040|AKT002047:1-1113(+)	complete	PF00892.17|EamA|EamA-like transporter family|AKT002047.ti|m.2040:185-323
AKT002221	-2.259689501	0.039707444	TP4	GO:0009624|response to nematode;GO:0010119|regulation of stomatal movement;GO:0042128|nitrate assimilation;GO:0080168|abscisic acid transport	GO:0005886|plasma membrane;GO:0016021|integral component of membrane	GO:0015293|symporter activity;GO:0090440|abscisic acid transmembrane transporter activity	ko:K14638	SLC15A3_4, PHT	0	m.2211|AKT002221:1-1656(+)	5prime_partial	PF00854.18|PTR2|POT family|AKT002221.ti|m.2211:84-513
AKT002514	-1.497256625	0.001283091	TP4	GO:0010051|xylem and phloem pattern formation;GO:0010311|lateral root formation;GO:0031540|regulation of anthocyanin biosynthetic process;GO:0048831|regulation of shoot system development;GO:1901141|regulation of lignin biosynthetic process;GO:1901333|positive regulation of lateral root development;GO:1902025|nitrate import;GO:2000023|regulation of lateral root development;GO:2000280|regulation o…	GO:0005886|plasma membrane;GO:0016021|integral component of membrane	GO:0001653|peptide receptor activity;GO:0004674|protein serine/threonine kinase activity;GO:0004714|transmembrane receptor protein tyrosine kinase activity;GO:0005524|ATP binding;GO:0017046|peptide hormone binding;GO:0042277|peptide binding	_	_	_	m.2510|AKT002514:1-2892(+)	complete	PF00069.22|Pkinase|Protein kinase domain|AKT002514.ti|m.2510:655-927;PF07714.14|Pkinase_Tyr|Protein tyrosine kinase|AKT002514.ti|m.2510:656-928;PF08263.9|LRRNT_2|Leucine rich repeat N-terminal domain|AKT002514.ti|m.2510:27-67;PF00560.30|LRR_1|Leucine Rich Repeat|AKT002514.ti|m.2510:458-480;PF00560.30|LRR_1|Leucine Rich Repeat|AKT002514.ti|m.2510:507-528
AKT003749	-2.17272412	0.036185744	TP4	GO:0006468|protein phosphorylation;GO:0007166|cell surface receptor signaling pathway;GO:0016032|viral process;GO:0034504|protein localization to nucleus;GO:0040015|negative regulation of multicellular organism growth;GO:0046777|protein autophosphorylation;GO:0051607|defense response to virus	GO:0005654|nucleoplasm;GO:0005737|cytoplasm;GO:0005886|plasma membrane;GO:0016021|integral component of membrane	GO:0004672|protein kinase activity;GO:0004675|transmembrane receptor protein serine/threonine kinase activity;GO:0005524|ATP binding	_	_	_	m.3712|AKT003749:1-1191(+)	complete	PF00069.22|Pkinase|Protein kinase domain|AKT003749.ti|m.3712:198-342;PF07714.14|Pkinase_Tyr|Protein tyrosine kinase|AKT003749.ti|m.3712:198-344;PF08263.9|LRRNT_2|Leucine rich repeat N-terminal domain|AKT003749.ti|m.3712:31-68;PF08263.9|LRRNT_2|Leucine rich repeat N-terminal domain|AKT003749.ti|m.3712:282-289
AKT003946	-2.334825683	0.001045466	TP4	GO:0006810|transport;GO:0009734|auxin-activated signaling pathway;GO:0009926|auxin polar transport;GO:0010252|auxin homeostasis;GO:0048830|adventitious root development	GO:0005783|endoplasmic reticulum;GO:0009921|auxin efflux carrier complex;GO:0016020|membrane;GO:0016021|integral component of membrane	GO:0005215|transporter activity;GO:0010329|auxin efflux transmembrane transporter activity	ko:K13947	PIN	0	m.3896|AKT003946:1-1806(+)	complete	PF03547.15|Mem_trans|Membrane transport protein|AKT003946.ti|m.3896:9-548;PF03547.15|Mem_trans|Membrane transport protein|AKT003946.ti|m.3896:555-596
AKT004502	-2.56923694	0.001534509	TP4	GO:0006810|transport;GO:0006855|drug transmembrane transport;GO:0006970|response to osmotic stress;GO:0009408|response to heat;GO:0009624|response to nematode;GO:0009646|response to absence of light;GO:0009737|response to abscisic acid;GO:0010015|root morphogenesis;GO:0015893|drug transport;GO:0055072|iron ion homeostasis;GO:1905428|regulation of plant organ formation	GO:0000139|Golgi membrane;GO:0005770|late endosome;GO:0005794|Golgi apparatus;GO:0016021|integral component of membrane;GO:0017119|Golgi transport complex;GO:0031902|late endosome membrane;GO:0043226|organelle	GO:0015297|antiporter activity;GO:0022857|transmembrane transporter activity	ko:K03327	TC.MATE, SLC47A, norM, mdtK, dinF	0	m.4444|AKT004502:1-1623(+)	complete	PF01554.15|MatE|MatE|AKT004502.ti|m.4444:56-216;PF01554.15|MatE|MatE|AKT004502.ti|m.4444:277-439
AKT004542	1.257423382	0.018560374	TP4	GO:0071555|cell wall organization	GO:0000139|Golgi membrane;GO:0009506|plasmodesma;GO:0016021|integral component of membrane	GO:0016757|transferase activity, transferring glycosyl groups	_	_	_	m.4484|AKT004542:1-2088(+)	complete	PF13641.3|Glyco_tranf_2_3|Glycosyltransferase like family 2|AKT004542.ti|m.4484:242-473;PF13632.3|Glyco_trans_2_3|Glycosyl transferase family group 2|AKT004542.ti|m.4484:335-537;PF00535.23|Glycos_transf_2|Glycosyl transferase family 2|AKT004542.ti|m.4484:246-420;PF13506.3|Glyco_transf_21|Glycosyl transferase family 21|AKT004542.ti|m.4484:314-474
AKT004872	-1.121336033	0.015135875	TP4	GO:0006468|protein phosphorylation;GO:0007166|cell surface receptor signaling pathway	GO:0005886|plasma membrane;GO:0016021|integral component of membrane	GO:0004675|transmembrane receptor protein serine/threonine kinase activity;GO:0005524|ATP binding	_	_	_	m.4828|AKT004872:1-1401(+)	complete	PF07714.14|Pkinase_Tyr|Protein tyrosine kinase|AKT004872.ti|m.4828:164-423;PF00069.22|Pkinase|Protein kinase domain|AKT004872.ti|m.4828:162-421
AKT004940	-5.273197049	0.000174496	TP4	GO:0000162|tryptophan biosynthetic process;GO:0006952|defense response;GO:0009734|auxin-activated signaling pathway;GO:0009826|unidimensional cell growth;GO:0009834|plant-type secondary cell wall biogenesis;GO:0009851|auxin biosynthetic process;GO:0010315|auxin efflux;GO:0071555|cell wall organization;GO:0090355|positive regulation of auxin metabolic process;GO:0090358|positive regulation of tryp…	GO:0005774|vacuolar membrane;GO:0005886|plasma membrane;GO:0009705|plant-type vacuole membrane;GO:0016021|integral component of membrane	GO:0022857|transmembrane transporter activity	_	_	_	m.4897|AKT004940:1-1191(+)	complete	PF00892.17|EamA|EamA-like transporter family|AKT004940.ti|m.4897:23-135;PF00892.17|EamA|EamA-like transporter family|AKT004940.ti|m.4897:209-347
AKT005736	-2.258237618	5.37E-06	TP4	GO:0006820|anion transport;GO:0010150|leaf senescence;GO:0050982|detection of mechanical stimulus;GO:0097468|programmed cell death in response to reactive oxygen species	GO:0005886|plasma membrane;GO:0016021|integral component of membrane	GO:0008381|mechanosensitive ion channel activity	_	_	_	m.5710|AKT005736:1-1866(+)	5prime_partial	PF00924.15|MS_channel|Mechanosensitive ion channel|AKT005736.ti|m.5710:455-523
AKT005825	-1.918090017	0.029590933	TP4	GO:0001678|cellular glucose homeostasis;GO:0006096|glycolytic process	GO:0009707|chloroplast outer membrane;GO:0016021|integral component of membrane	GO:0004396|hexokinase activity;GO:0005524|ATP binding;GO:0005536|glucose binding	ko:K00844	HK	path:ko00010;path:ko00051;path:ko00052;path:ko00500;path:ko00520;path:ko00521;path:ko00524;path:ko01100;path:ko01110;path:ko01120;path:ko01130;path:ko01200;path:ko04066;path:ko04910;path:ko04930;path:ko04973;path:ko05230	m.5802|AKT005825:1-2211(+)	complete	PF03727.13|Hexokinase_2|Hexokinase|AKT005825.ti|m.5802:492-728;PF00349.18|Hexokinase_1|Hexokinase|AKT005825.ti|m.5802:288-485
AKT005938	-1.805498764	0.01362416	TP4	GO:0006979|response to oxidative stress;GO:0009664|plant-type cell wall organization;GO:0042744|hydrogen peroxide catabolic process	GO:0005576|extracellular region;GO:0005618|cell wall;GO:0005773|vacuole;GO:0009505|plant-type cell wall;GO:0009506|plasmodesma;GO:0016020|membrane	GO:0004601|peroxidase activity;GO:0020037|heme binding;GO:0046872|metal ion binding	ko:K00430	E1.11.1.7	path:ko00940;path:ko01100;path:ko01110	m.5915|AKT005938:1-996(+)	complete	PF00141.20|peroxidase|Peroxidase|AKT005938.ti|m.5915:55-147;PF00141.20|peroxidase|Peroxidase|AKT005938.ti|m.5915:152-274
AKT006046	2.529799035	0.047929044	TP4	GO:0010256|endomembrane system organization	GO:0005783|endoplasmic reticulum;GO:0005789|endoplasmic reticulum membrane;GO:0009705|plant-type vacuole membrane;GO:0016021|integral component of membrane	_	_	_	_	m.6035|AKT006046:1-654(+)	complete	PF05078.9|DUF679|Protein of unknown function (DUF679)|AKT006046.ti|m.6035:50-211
AKT006166	-2.361474979	2.92E-06	TP4	GO:0006995|cellular response to nitrogen starvation;GO:0007623|circadian rhythm;GO:0009646|response to absence of light;GO:0009750|response to fructose;GO:0015755|fructose transmembrane transport;GO:0051260|protein homooligomerization;GO:0070417|cellular response to cold;GO:1902334|fructose export from vacuole to cytoplasm	GO:0009705|plant-type vacuole membrane;GO:0016021|integral component of membrane	GO:0005353|fructose transmembrane transporter activity;GO:0051119|sugar transmembrane transporter activity	ko:K15382	SLC50A, SWEET	0	m.6159|AKT006166:1-519(+)	complete	PF03083.13|MtN3_slv|Sugar efflux transporter for intercellular exchange|AKT006166.ti|m.6159:56-140
AKT006250	-1.956029807	0.04230629	TP4	GO:0006810|transport	GO:0005886|plasma membrane;GO:0016021|integral component of membrane	GO:0022857|transmembrane transporter activity	_	_	_	m.6241|AKT006250:1-1044(+)	complete	PF00892.17|EamA|EamA-like transporter family|AKT006250.ti|m.6241:6-138;PF00892.17|EamA|EamA-like transporter family|AKT006250.ti|m.6241:173-311
AKT006635	-2.894695804	0.042931954	TP4	GO:0006855|drug transmembrane transport	GO:0005774|vacuolar membrane;GO:0016021|integral component of membrane	GO:0015297|antiporter activity	ko:K03327	TC.MATE, SLC47A, norM, mdtK, dinF	0	m.6616|AKT006635:1-1974(+)	complete	PF01554.15|MatE|MatE|AKT006635.ti|m.6616:38-198;PF01554.15|MatE|MatE|AKT006635.ti|m.6616:259-420;PF13833.3|EF-hand_8|EF-hand domain pair|AKT006635.ti|m.6616:523-550;PF13833.3|EF-hand_8|EF-hand domain pair|AKT006635.ti|m.6616:547-588;PF13833.3|EF-hand_8|EF-hand domain pair|AKT006635.ti|m.6616:608-656;PF13499.3|EF-hand_7|EF-hand domain pair|AKT006635.ti|m.6616:524-587;PF00036.29|EF-hand_1|EF hand|A…
AKT006755	1.077035212	0.014424944	TP4	GO:0006839|mitochondrial transport;GO:0008272|sulfate transport;GO:0015709|thiosulfate transport;GO:0015729|oxaloacetate transport;GO:0035435|phosphate ion transmembrane transport;GO:0071422|succinate transmembrane transport;GO:0071423|malate transmembrane transport	GO:0005743|mitochondrial inner membrane;GO:0016021|integral component of membrane	GO:0005310|dicarboxylic acid transmembrane transporter activity;GO:0015116|sulfate transmembrane transporter activity;GO:0015117|thiosulfate transmembrane transporter activity;GO:0015131|oxaloacetate transmembrane transporter activity;GO:0015140|malate transmembrane transporter activity;GO:0015141|succinate transmembrane transporter activity;GO:0015297|antiporter activity;GO:0017077|oxidative pho…	ko:K15104	SLC25A11, OGC	0	m.6745|AKT006755:1-990(+)	complete	PF00153.24|Mito_carr|Mitochondrial carrier protein|AKT006755.ti|m.6745:4-118;PF00153.24|Mito_carr|Mitochondrial carrier protein|AKT006755.ti|m.6745:126-221;PF00153.24|Mito_carr|Mitochondrial carrier protein|AKT006755.ti|m.6745:229-302
AKT006960	-6.344360646	0.005201285	TP4	GO:0006810|transport;GO:0006855|drug transmembrane transport;GO:0006970|response to osmotic stress;GO:0009408|response to heat;GO:0009624|response to nematode;GO:0009646|response to absence of light;GO:0009737|response to abscisic acid;GO:0010015|root morphogenesis;GO:0015893|drug transport;GO:0055072|iron ion homeostasis;GO:1905428|regulation of plant organ formation	GO:0000139|Golgi membrane;GO:0005770|late endosome;GO:0005794|Golgi apparatus;GO:0016021|integral component of membrane;GO:0017119|Golgi transport complex;GO:0031902|late endosome membrane;GO:0043226|organelle	GO:0015297|antiporter activity;GO:0022857|transmembrane transporter activity	ko:K03327	TC.MATE, SLC47A, norM, mdtK, dinF	0	m.6957|AKT006960:1-1629(+)	complete	PF01554.15|MatE|MatE|AKT006960.ti|m.6957:59-219;PF01554.15|MatE|MatE|AKT006960.ti|m.6957:280-442
AKT007141	-2.070844569	7.39E-07	TP4	GO:0006468|protein phosphorylation;GO:0007166|cell surface receptor signaling pathway	GO:0005886|plasma membrane;GO:0016021|integral component of membrane	GO:0004675|transmembrane receptor protein serine/threonine kinase activity;GO:0005524|ATP binding	_	_	_	m.7141|AKT007141:1-1869(+)	complete	PF00069.22|Pkinase|Protein kinase domain|AKT007141.ti|m.7141:300-570;PF07714.14|Pkinase_Tyr|Protein tyrosine kinase|AKT007141.ti|m.7141:302-572;PF13855.3|LRR_8|Leucine rich repeat|AKT007141.ti|m.7141:128-186;PF08263.9|LRRNT_2|Leucine rich repeat N-terminal domain|AKT007141.ti|m.7141:61-99;PF00560.30|LRR_1|Leucine Rich Repeat|AKT007141.ti|m.7141:175-195
AKT007509	-6.049881537	1.75E-09	TP4	GO:0009408|response to heat;GO:0009644|response to high light intensity;GO:0042542|response to hydrogen peroxide	GO:0016021|integral component of membrane;GO:0031969|chloroplast membrane	GO:0008237|metallopeptidase activity	_	_	_	m.7504|AKT007509:1-1728(+)	complete	_
AKT007832	-1.623855282	0.012175588	TP4	GO:0000162|tryptophan biosynthetic process;GO:0006952|defense response;GO:0009734|auxin-activated signaling pathway;GO:0009826|unidimensional cell growth;GO:0009834|plant-type secondary cell wall biogenesis;GO:0009851|auxin biosynthetic process;GO:0010315|auxin efflux;GO:0071555|cell wall organization;GO:0090355|positive regulation of auxin metabolic process;GO:0090358|positive regulation of tryp…	GO:0005774|vacuolar membrane;GO:0005886|plasma membrane;GO:0009705|plant-type vacuole membrane;GO:0016021|integral component of membrane	GO:0022857|transmembrane transporter activity	_	_	_	m.7823|AKT007832:1-459(+)	5prime_partial	PF00892.17|EamA|EamA-like transporter family|AKT007832.ti|m.7823:39-148
AKT008017	-2.010558531	0.027994245	TP4	0	GO:0016021|integral component of membrane	GO:0004601|peroxidase activity;GO:0005509|calcium ion binding;GO:0050664|oxidoreductase activity, acting on NAD(P)H, oxygen as acceptor	ko:K13447	RBOH	path:ko04016;path:ko04626	m.8007|AKT008017:1-2673(+)	complete	PF08030.9|NAD_binding_6|Ferric reductase NAD binding domain|AKT008017.ti|m.8007:704-872;PF08414.7|NADPH_Ox|Respiratory burst NADPH oxidase|AKT008017.ti|m.8007:120-221;PF08022.9|FAD_binding_8|FAD-binding domain|AKT008017.ti|m.8007:581-697;PF01794.16|Ferric_reduct|Ferric reductase like transmembrane component|AKT008017.ti|m.8007:381-538
AKT009294	-3.670585633	0.006877015	TP4	0	GO:0016021|integral component of membrane	_	ko:K06890	K06890	0	m.9196|AKT009294:1-696(+)	complete	PF01027.17|Bax1-I|Inhibitor of apoptosis-promoting Bax1|AKT009294.ti|m.9196:10-226
AKT009718	4.59981887	0.002909698	TP4	GO:0000741|karyogamy;GO:0006810|transport;GO:0009651|response to salt stress;GO:0010197|polar nucleus fusion	GO:0016021|integral component of membrane	_	_	_	_	m.9621|AKT009718:1-1554(+)	complete	PF06813.10|Nodulin-like|Nodulin-like|AKT009718.ti|m.9621:9-253
AKT010703	1.255206397	0.041708592	TP4	GO:0009809|lignin biosynthetic process	GO:0016020|membrane;GO:0016021|integral component of membrane	GO:0005506|iron ion binding;GO:0016709|oxidoreductase activity, acting on paired donors, with incorporation or reduction of molecular oxygen, NAD(P)H as one donor, and incorporation of one atom of oxygen;GO:0020037|heme binding	ko:K09754	CYP98A, C3'H	path:ko00940;path:ko00941;path:ko00945;path:ko01100;path:ko01110	m.676|AKT010703:1-918(+)	3prime_partial	PF00067.19|p450|Cytochrome P450|AKT010703.ti|m.676:28-279
AKT010704	1.553875323	1.83E-05	TP4	GO:0009809|lignin biosynthetic process	GO:0016020|membrane;GO:0016021|integral component of membrane	GO:0005506|iron ion binding;GO:0016709|oxidoreductase activity, acting on paired donors, with incorporation or reduction of molecular oxygen, NAD(P)H as one donor, and incorporation of one atom of oxygen;GO:0020037|heme binding	ko:K09754	CYP98A, C3'H	path:ko00940;path:ko00941;path:ko00945;path:ko01100;path:ko01110	m.677|AKT010704:1-855(+)	complete	PF00067.19|p450|Cytochrome P450|AKT010704.ti|m.677:28-273
AKT011419	-3.588463044	0.000129175	TP4	GO:0008284|positive regulation of cell population proliferation;GO:0035265|organ growth;GO:0040009|regulation of growth rate;GO:0044550|secondary metabolite biosynthetic process;GO:0046622|positive regulation of organ growth;GO:0048437|floral organ development	GO:0005783|endoplasmic reticulum;GO:0016020|membrane;GO:0016021|integral component of membrane	GO:0005506|iron ion binding;GO:0016709|oxidoreductase activity, acting on paired donors, with incorporation or reduction of molecular oxygen, NAD(P)H as one donor, and incorporation of one atom of oxygen;GO:0020037|heme binding	_	_	_	m.1353|AKT011419:1-1569(+)	complete	PF00067.19|p450|Cytochrome P450|AKT011419.ti|m.1353:64-492
AKT011505	-1.920515039	0.013831423	TP4	0	GO:0016021|integral component of membrane	GO:0016757|transferase activity, transferring glycosyl groups	_	_	_	m.1439|AKT011505:1-1656(+)	complete	PF01697.24|Glyco_transf_92|Glycosyltransferase family 92|AKT011505.ti|m.1439:269-484;PF13704.3|Glyco_tranf_2_4|Glycosyl transferase family 2|AKT011505.ti|m.1439:279-373
AKT011728	-1.345874971	0.016483028	TP4	GO:0055085|transmembrane transport	GO:0005618|cell wall;GO:0005773|vacuole;GO:0005783|endoplasmic reticulum;GO:0009506|plasmodesma;GO:0016021|integral component of membrane	GO:0005215|transporter activity	_	_	_	m.1657|AKT011728:1-1488(+)	complete	PF00860.17|Xan_ur_permease|Permease family|AKT011728.ti|m.1657:42-198;PF00860.17|Xan_ur_permease|Permease family|AKT011728.ti|m.1657:222-405
AKT012765	-3.221633413	0.011505888	TP4	GO:0006623|protein targeting to vacuole	GO:0000326|protein storage vacuole;GO:0005783|endoplasmic reticulum;GO:0005789|endoplasmic reticulum membrane;GO:0005886|plasma membrane;GO:0016021|integral component of membrane;GO:0032586|protein storage vacuole membrane	_	_	_	_	m.2686|AKT012765:1-468(+)	complete	PF00168.27|C2|C2 domain|AKT012765.ti|m.2686:1-90
AKT013060	-4.054060214	0.002578675	TP4	GO:0006810|transport	GO:0005886|plasma membrane;GO:0016021|integral component of membrane	GO:0022857|transmembrane transporter activity	_	_	_	m.2977|AKT013060:724-1176(+);m.2976|AKT013060:1-681(+)	complete;complete	PF00892.17|EamA|EamA-like transporter family|AKT013060.ti|m.2976:18-158
AKT013280	-3.116601769	0.002782135	TP4	GO:0009555|pollen development;GO:0009734|auxin-activated signaling pathway;GO:0009926|auxin polar transport;GO:0010252|auxin homeostasis;GO:0080162|intracellular auxin transport	GO:0005783|endoplasmic reticulum;GO:0005789|endoplasmic reticulum membrane;GO:0005886|plasma membrane;GO:0016021|integral component of membrane	GO:0010329|auxin efflux transmembrane transporter activity;GO:0080161|auxin transmembrane transporter activity	ko:K13947	PIN	0	m.3184|AKT013280:1-966(+)	complete	PF03547.15|Mem_trans|Membrane transport protein|AKT013280.ti|m.3184:10-321
AKT013352	-2.055628372	0.018543168	TP4	0	GO:0005886|plasma membrane;GO:0016021|integral component of membrane	GO:0004674|protein serine/threonine kinase activity;GO:0005524|ATP binding	_	_	_	m.3257|AKT013352:1-3339(+)	complete	PF00069.22|Pkinase|Protein kinase domain|AKT013352.ti|m.3257:819-1083;PF07714.14|Pkinase_Tyr|Protein tyrosine kinase|AKT013352.ti|m.3257:820-1084;PF13855.3|LRR_8|Leucine rich repeat|AKT013352.ti|m.3257:536-595;PF13855.3|LRR_8|Leucine rich repeat|AKT013352.ti|m.3257:561-619;PF08263.9|LRRNT_2|Leucine rich repeat N-terminal domain|AKT013352.ti|m.3257:36-72
AKT013663	-2.239696024	1.59E-06	TP4	GO:0006468|protein phosphorylation;GO:0006952|defense response;GO:0007166|cell surface receptor signaling pathway	GO:0005886|plasma membrane;GO:0009506|plasmodesma	GO:0004675|transmembrane receptor protein serine/threonine kinase activity;GO:0005524|ATP binding	ko:K04733	IRAK4	path:ko04064;path:ko04620;path:ko04621;path:ko04624;path:ko04722;path:ko05133;path:ko05140;path:ko05142;path:ko05145;path:ko05152;path:ko05162;path:ko05164	m.3564|AKT013663:1-939(+)	complete	PF07714.14|Pkinase_Tyr|Protein tyrosine kinase|AKT013663.ti|m.3564:79-264;PF00069.22|Pkinase|Protein kinase domain|AKT013663.ti|m.3564:77-263
AKT014147	-2.646513326	6.64E-06	TP4	GO:0080092|regulation of pollen tube growth	GO:0016021|integral component of membrane	GO:0004672|protein kinase activity;GO:0005524|ATP binding	_	_	_	m.4060|AKT014147:1-3030(+)	complete	PF13905.3|Thioredoxin_8|Thioredoxin-like|AKT014147.ti|m.4060:666-757;PF13905.3|Thioredoxin_8|Thioredoxin-like|AKT014147.ti|m.4060:825-918;PF00069.22|Pkinase|Protein kinase domain|AKT014147.ti|m.4060:330-597;PF07714.14|Pkinase_Tyr|Protein tyrosine kinase|AKT014147.ti|m.4060:331-598;PF13855.3|LRR_8|Leucine rich repeat|AKT014147.ti|m.4060:119-178;PF00578.18|AhpC-TSA|AhpC/TSA family|AKT014147.ti|m.40…
AKT014404	-1.017453525	0.001283091	TP4	GO:0006979|response to oxidative stress	GO:0005886|plasma membrane;GO:0016021|integral component of membrane	_	_	_	_	m.4303|AKT014404:1-510(+)	complete	PF04749.14|PLAC8|PLAC8 family|AKT014404.ti|m.4303:34-132
AKT015361	-1.131330796	0.000193761	TP4	0	GO:0005774|vacuolar membrane;GO:0016021|integral component of membrane	GO:0004427|inorganic diphosphatase activity;GO:0009678|pyrophosphate hydrolysis-driven proton transmembrane transporter activity;GO:0046872|metal ion binding	ko:K01507	ppa	path:ko00190	m.5255|AKT015361:1-1878(+)	5prime_partial	PF03030.13|H_PPase|Inorganic H+ pyrophosphatase|AKT015361.ti|m.5255:54-291;PF03030.13|H_PPase|Inorganic H+ pyrophosphatase|AKT015361.ti|m.5255:298-455;PF03030.13|H_PPase|Inorganic H+ pyrophosphatase|AKT015361.ti|m.5255:453-610
AKT015484	-2.167870163	9.33E-07	TP4	0	GO:0005886|plasma membrane;GO:0016021|integral component of membrane	GO:0004674|protein serine/threonine kinase activity;GO:0005524|ATP binding	_	_	_	m.5382|AKT015484:1-1782(+)	complete	PF13855.3|LRR_8|Leucine rich repeat|AKT015484.ti|m.5382:73-132;PF08263.9|LRRNT_2|Leucine rich repeat N-terminal domain|AKT015484.ti|m.5382:31-68;PF00560.30|LRR_1|Leucine Rich Repeat|AKT015484.ti|m.5382:401-421
AKT015517	-1.33471521	0.000135905	TP4	GO:0006468|protein phosphorylation;GO:0007166|cell surface receptor signaling pathway	GO:0005886|plasma membrane;GO:0016021|integral component of membrane	GO:0004675|transmembrane receptor protein serine/threonine kinase activity;GO:0005524|ATP binding	_	_	_	m.5417|AKT015517:1-1239(+)	complete	PF00069.22|Pkinase|Protein kinase domain|AKT015517.ti|m.5417:187-370;PF07714.14|Pkinase_Tyr|Protein tyrosine kinase|AKT015517.ti|m.5417:189-371;PF13855.3|LRR_8|Leucine rich repeat|AKT015517.ti|m.5417:70-129;PF13855.3|LRR_8|Leucine rich repeat|AKT015517.ti|m.5417:93-146;PF08263.9|LRRNT_2|Leucine rich repeat N-terminal domain|AKT015517.ti|m.5417:7-42;PF12799.4|LRR_4|Leucine Rich repeats (2 copies)|…
AKT015569	-2.488689211	0.024832664	TP4	GO:0006865|amino acid transport;GO:0009615|response to virus;GO:0019048|modulation by virus of host morphology or physiology;GO:0032940|secretion by cell;GO:0080143|regulation of amino acid export	GO:0016021|integral component of membrane	_	_	_	_	m.5468|AKT015569:1-363(+)	complete	_
AKT016066	1.307183549	0.005978988	TP4	GO:0008643|carbohydrate transport;GO:0055062|phosphate ion homeostasis;GO:0055085|transmembrane transport	GO:0016021|integral component of membrane	GO:0005215|transporter activity	ko:K13783	SLC37A1_2	0	m.5950|AKT016066:1-1377(+)	complete	PF07690.13|MFS_1|Major Facilitator Superfamily|AKT016066.ti|m.5950:120-344
AKT016494	-2.341874241	0.042006415	TP4	GO:0009833|plant-type primary cell wall biogenesis;GO:0030244|cellulose biosynthetic process;GO:0071555|cell wall organization	GO:0000139|Golgi membrane;GO:0005783|endoplasmic reticulum;GO:0005789|endoplasmic reticulum membrane;GO:0005794|Golgi apparatus;GO:0005886|plasma membrane;GO:0016021|integral component of membrane	GO:0016759|cellulose synthase activity;GO:0016760|cellulose synthase (UDP-forming) activity	_	_	_	m.6393|AKT016494:1-1878(+)	complete	PF03552.11|Cellulose_synt|Cellulose synthase|AKT016494.ti|m.6393:192-298;PF03552.11|Cellulose_synt|Cellulose synthase|AKT016494.ti|m.6393:327-622
AKT016856	-1.048977857	0.029326687	TP4	GO:0006468|protein phosphorylation;GO:0007166|cell surface receptor signaling pathway;GO:0048765|root hair cell differentiation	GO:0005886|plasma membrane;GO:0012505|endomembrane system;GO:0016021|integral component of membrane;GO:0090406|pollen tube	GO:0004675|transmembrane receptor protein serine/threonine kinase activity;GO:0005524|ATP binding	_	_	_	m.6752|AKT016856:1-1680(+)	internal	PF08263.9|LRRNT_2|Leucine rich repeat N-terminal domain|AKT016856.ti|m.6752:50-88;PF07714.14|Pkinase_Tyr|Protein tyrosine kinase|AKT016856.ti|m.6752:447-506
AKT017111	-1.605498748	0.036482852	TP4	0	GO:0005576|extracellular region	GO:0004252|serine-type endopeptidase activity	_	_	_	m.7005|AKT017111:1-1878(+)	complete	PF00082.19|Peptidase_S8|Subtilase family|AKT017111.ti|m.7005:176-447;PF05922.13|Inhibitor_I9|Peptidase inhibitor I9|AKT017111.ti|m.7005:42-121
AKT017152	-2.202270829	0.001491536	TP4	GO:0040008|regulation of growth;GO:0044550|secondary metabolite biosynthetic process;GO:0048316|seed development	GO:0016020|membrane;GO:0016021|integral component of membrane	GO:0005506|iron ion binding;GO:0016709|oxidoreductase activity, acting on paired donors, with incorporation or reduction of molecular oxygen, NAD(P)H as one donor, and incorporation of one atom of oxygen;GO:0020037|heme binding	_	_	_	m.7046|AKT017152:1-1584(+)	complete	PF00067.19|p450|Cytochrome P450|AKT017152.ti|m.7046:69-503
AKT017475	-1.885069873	0.014424944	TP4	GO:0006979|response to oxidative stress;GO:0009664|plant-type cell wall organization;GO:0042744|hydrogen peroxide catabolic process	GO:0005576|extracellular region;GO:0009505|plant-type cell wall;GO:0009506|plasmodesma	GO:0004601|peroxidase activity;GO:0020037|heme binding;GO:0046872|metal ion binding	ko:K00430	E1.11.1.7	path:ko00940;path:ko01100;path:ko01110	m.7346|AKT017475:1-933(+)	complete	PF00141.20|peroxidase|Peroxidase|AKT017475.ti|m.7346:44-273
AKT018992	-3.159898555	0.003689547	TP4	0	GO:0005886|plasma membrane;GO:0016021|integral component of membrane	GO:0004674|protein serine/threonine kinase activity;GO:0005524|ATP binding	_	_	_	m.8782|AKT018992:1-2091(+)	3prime_partial	PF13855.3|LRR_8|Leucine rich repeat|AKT018992.ti|m.8782:145-205;PF13855.3|LRR_8|Leucine rich repeat|AKT018992.ti|m.8782:494-551;PF12799.4|LRR_4|Leucine Rich repeats (2 copies)|AKT018992.ti|m.8782:517-556;PF00560.30|LRR_1|Leucine Rich Repeat|AKT018992.ti|m.8782:98-119;PF00560.30|LRR_1|Leucine Rich Repeat|AKT018992.ti|m.8782:517-539;PF08263.9|LRRNT_2|Leucine rich repeat N-terminal domain|AKT018992.…
AKT019196	-2.02871816	0.001156749	TP4	GO:0001944|vasculature development;GO:0010067|procambium histogenesis;GO:0010089|xylem development;GO:0010223|secondary shoot formation;GO:0051301|cell division	GO:0005886|plasma membrane;GO:0016021|integral component of membrane	GO:0004674|protein serine/threonine kinase activity;GO:0005524|ATP binding	_	_	_	m.8983|AKT019196:1-2670(+)	5prime_partial	PF00069.22|Pkinase|Protein kinase domain|AKT019196.ti|m.8983:689-862;PF13855.3|LRR_8|Leucine rich repeat|AKT019196.ti|m.8983:67-124;PF13855.3|LRR_8|Leucine rich repeat|AKT019196.ti|m.8983:495-555;PF07714.14|Pkinase_Tyr|Protein tyrosine kinase|AKT019196.ti|m.8983:689-848;PF00560.30|LRR_1|Leucine Rich Repeat|AKT019196.ti|m.8983:282-303;PF08263.9|LRRNT_2|Leucine rich repeat N-terminal domain|AKT0191…
AKT019678	-2.649345727	0.002446292	TP4	GO:0055114|oxidation-reduction process	GO:0005773|vacuole;GO:0005774|vacuolar membrane;GO:0005783|endoplasmic reticulum;GO:0005789|endoplasmic reticulum membrane;GO:0005886|plasma membrane;GO:0009535|chloroplast thylakoid membrane;GO:0016021|integral component of membrane	GO:0020037|heme binding;GO:0046872|metal ion binding	_	_	_	m.9467|AKT019678:1-396(+)	complete	PF00173.25|Cyt-b5|Cytochrome b5-like Heme/Steroid binding domain|AKT019678.ti|m.9467:8-77
AKT019692	-3.162058445	0.002530643	TP4	GO:0055114|oxidation-reduction process	GO:0005773|vacuole;GO:0005774|vacuolar membrane;GO:0005783|endoplasmic reticulum;GO:0005789|endoplasmic reticulum membrane;GO:0005886|plasma membrane;GO:0009535|chloroplast thylakoid membrane;GO:0016021|integral component of membrane	GO:0020037|heme binding;GO:0046872|metal ion binding	_	_	_	m.9483|AKT019692:1-396(+)	complete	PF00173.25|Cyt-b5|Cytochrome b5-like Heme/Steroid binding domain|AKT019692.ti|m.9483:8-77
AKT019713	-1.590418583	0.021744254	TP4	GO:0006952|defense response	GO:0005789|endoplasmic reticulum membrane;GO:0009506|plasmodesma;GO:0016021|integral component of membrane;GO:0046658|anchored component of plasma membrane	_	_	_	_	m.9505|AKT019713:1-630(+)	complete	PF03168.10|LEA_2|Late embryogenesis abundant protein|AKT019713.ti|m.9505:83-183
AKT019732	-1.617241528	0.025728485	TP4	GO:0006952|defense response	GO:0005789|endoplasmic reticulum membrane;GO:0009506|plasmodesma;GO:0016021|integral component of membrane;GO:0046658|anchored component of plasma membrane	_	_	_	_	m.9523|AKT019732:1-630(+)	complete	PF03168.10|LEA_2|Late embryogenesis abundant protein|AKT019732.ti|m.9523:83-183
AKT020482	-1.560355663	0.004136741	TP4	GO:0006076|(1->3)-beta-D-glucan catabolic process	GO:0005576|extracellular region	GO:0042803|protein homodimerization activity;GO:0042973|glucan endo-1,3-beta-D-glucosidase activity	_	_	_	m.465|AKT020482:1-366(+)	complete	PF07983.10|X8|X8 domain|AKT020482.ti|m.465:37-106
AKT020615	-1.962471171	0.02825591	TP4	0	GO:0005886|plasma membrane;GO:0016021|integral component of membrane	GO:0004674|protein serine/threonine kinase activity;GO:0005524|ATP binding	_	_	_	m.585|AKT020615:1-498(+)	3prime_partial	_
AKT020788	-1.269094744	0.038339731	TP4	GO:0010075|regulation of meristem growth;GO:0030154|cell differentiation;GO:0048437|floral organ development	GO:0005886|plasma membrane;GO:0016021|integral component of membrane	GO:0004674|protein serine/threonine kinase activity;GO:0005524|ATP binding	_	_	_	m.744|AKT020788:1-2115(+)	complete	PF13855.3|LRR_8|Leucine rich repeat|AKT020788.ti|m.744:345-403;PF00560.30|LRR_1|Leucine Rich Repeat|AKT020788.ti|m.744:250-272;PF00560.30|LRR_1|Leucine Rich Repeat|AKT020788.ti|m.744:298-318;PF00560.30|LRR_1|Leucine Rich Repeat|AKT020788.ti|m.744:470-489;PF08263.9|LRRNT_2|Leucine rich repeat N-terminal domain|AKT020788.ti|m.744:36-76;PF13516.3|LRR_6|Leucine Rich repeat|AKT020788.ti|m.744:296-312
AKT021299	-1.131976623	0.001148798	TP4	0	GO:0016021|integral component of membrane	GO:0004674|protein serine/threonine kinase activity;GO:0005524|ATP binding	_	_	_	m.1261|AKT021299:1-2283(+)	5prime_partial	PF12819.4|Malectin_like|Carbohydrate-binding protein of the ER|AKT021299.ti|m.1261:5-334;PF07714.14|Pkinase_Tyr|Protein tyrosine kinase|AKT021299.ti|m.1261:529-652;PF00069.22|Pkinase|Protein kinase domain|AKT021299.ti|m.1261:530-619
AKT021517	2.017442288	0.02055509	TP4	GO:0006949|syncytium formation;GO:0009664|plant-type cell wall organization	GO:0005576|extracellular region;GO:0005829|cytosol;GO:0009505|plant-type cell wall;GO:0009506|plasmodesma;GO:0016020|membrane	_	_	_	_	m.1481|AKT021517:1-378(+)	complete	PF01357.18|Pollen_allerg_1|Pollen allergen|AKT021517.ti|m.1481:51-109
AKT022171	-2.911939977	0.018164748	TP4	GO:0010336|gibberellic acid homeostasis;GO:0042128|nitrate assimilation	GO:0005886|plasma membrane;GO:0016021|integral component of membrane;GO:0097708|intracellular vesicle	GO:0005215|transporter activity	ko:K14638	SLC15A3_4, PHT	0	m.2109|AKT022171:1-1845(+)	complete	PF00854.18|PTR2|POT family|AKT022171.ti|m.2109:89-519
AKT023080	-1.347506699	0.03407185	TP4	GO:0006865|amino acid transport;GO:0009734|auxin-activated signaling pathway	GO:0005886|plasma membrane;GO:0016021|integral component of membrane	GO:0015293|symporter activity	ko:K13946	AUX1, LAX	path:ko04075	m.2927|AKT023080:1-1473(+)	complete	PF01490.15|Aa_trans|Transmembrane amino acid transporter protein|AKT023080.ti|m.2927:40-446
AKT023519	-5.099035744	0.00052588	TP4	GO:0007267|cell-cell signaling;GO:0019722|calcium-mediated signaling	GO:0005622|intracellular;GO:0009506|plasmodesma;GO:0048046|apoplast	GO:0005179|hormone activity	_	_	_	m.3323|AKT023519:1-348(+)	complete	PF05498.8|RALF|Rapid ALkalinization Factor (RALF)|AKT023519.ti|m.3323:47-110
AKT024184	3.360052153	0.004049903	TP4	0	GO:0005615|extracellular space;GO:0005618|cell wall;GO:0005794|Golgi apparatus;GO:0005829|cytosol;GO:0009505|plant-type cell wall;GO:0009506|plasmodesma;GO:0048046|apoplast	_	_	_	_	m.3927|AKT024184:1-948(+)	complete	PF04674.9|Phi_1|Phosphate-induced protein 1 conserved region|AKT024184.ti|m.3927:44-312
AKT024625	-3.519500001	2.50E-10	TP4	0	GO:0005886|plasma membrane;GO:0016021|integral component of membrane	GO:0005215|transporter activity	_	_	_	m.4351|AKT024625:1-1533(+)	complete	PF00854.18|PTR2|POT family|AKT024625.ti|m.4351:28-426
AKT024659	-6.163793075	4.45E-09	TP4	GO:0009408|response to heat;GO:0009644|response to high light intensity;GO:0042542|response to hydrogen peroxide	GO:0016021|integral component of membrane;GO:0031969|chloroplast membrane	GO:0008237|metallopeptidase activity	_	_	_	m.4390|AKT024659:1-1728(+)	complete	_
AKT007855	8.800253774	0.00024507	TP5	GO:0002237|response to molecule of bacterial origin;GO:0008219|cell death;GO:0009411|response to UV;GO:0009617|response to bacterium;GO:0009626|plant-type hypersensitive response;GO:0009863|salicylic acid mediated signaling pathway	GO:0005739|mitochondrion;GO:0005740|mitochondrial envelope;GO:0005741|mitochondrial outer membrane;GO:0016021|integral component of membrane	GO:0005524|ATP binding;GO:0016887|ATPase activity;GO:0042802|identical protein binding	_	_	_	m.7845|AKT007855:1-1473(+)	complete	PF14363.3|AAA_assoc|Domain associated at C-terminal with AAA|AKT007855.ti|m.7845:35-128;PF00004.26|AAA|ATPase family associated with various cellular activities (AAA)|AKT007855.ti|m.7845:255-387
AKT010285	4.265551657	8.47E-05	TP5	GO:0006810|transport	GO:0016021|integral component of membrane	GO:0005524|ATP binding;GO:0016887|ATPase activity	_	_	_	m.279|AKT010285:1-1875(+)	complete	PF01061.21|ABC2_membrane|ABC-2 type transporter|AKT010285.ti|m.279:432-536;PF00005.24|ABC_tran|ABC transporter|AKT010285.ti|m.279:135-287
AKT010839	3.921311739	0.000976809	TP5	GO:0009611|response to wounding;GO:0009651|response to salt stress;GO:0009737|response to abscisic acid;GO:0010222|stem vascular tissue pattern formation;GO:0010588|cotyledon vascular tissue pattern formation;GO:0015908|fatty acid transport;GO:0080051|cutin transport	GO:0005886|plasma membrane;GO:0009897|external side of plasma membrane;GO:0016021|integral component of membrane	GO:0005524|ATP binding;GO:0015245|fatty acid transmembrane transporter activity;GO:0042626|ATPase-coupled transmembrane transporter activity;GO:0042803|protein homodimerization activity	_	_	_	m.801|AKT010839:1-2097(+)	complete	PF01061.21|ABC2_membrane|ABC-2 type transporter|AKT010839.ti|m.801:387-593;PF00005.24|ABC_tran|ABC transporter|AKT010839.ti|m.801:73-222
AKT021264	6.407281429	5.51E-06	TP5	GO:0009624|response to nematode;GO:0010345|suberin biosynthetic process	GO:0005886|plasma membrane;GO:0016021|integral component of membrane	GO:0005524|ATP binding;GO:0042626|ATPase-coupled transmembrane transporter activity	_	_	_	m.1228|AKT021264:1-2166(+)	complete	PF01061.21|ABC2_membrane|ABC-2 type transporter|AKT021264.ti|m.1228:417-625;PF00005.24|ABC_tran|ABC transporter|AKT021264.ti|m.1228:104-256
AKT022347	6.753287605	0.038797289	TP5	0	GO:0005576|extracellular region;GO:0005618|cell wall;GO:0005794|Golgi apparatus;GO:0009505|plant-type cell wall;GO:0009506|plasmodesma;GO:0016020|membrane	GO:0090353|polygalacturonase inhibitor activity	_	_	_	m.2280|AKT022347:1-852(+)	5prime_partial	PF08263.9|LRRNT_2|Leucine rich repeat N-terminal domain|AKT022347.ti|m.2280:6-43;PF00560.30|LRR_1|Leucine Rich Repeat|AKT022347.ti|m.2280:96-117;PF00560.30|LRR_1|Leucine Rich Repeat|AKT022347.ti|m.2280:239-256;PF13516.3|LRR_6|Leucine Rich repeat|AKT022347.ti|m.2280:97-109
AKT000086	7.761775618	9.39E-08	TP5	GO:0006633|fatty acid biosynthetic process;GO:0009409|response to cold;GO:0009416|response to light stimulus;GO:0080167|response to karrikin	GO:0005783|endoplasmic reticulum;GO:0005789|endoplasmic reticulum membrane;GO:0016020|membrane;GO:0016021|integral component of membrane	GO:0102336|3-oxo-arachidoyl-CoA synthase activity;GO:0102337|3-oxo-cerotoyl-CoA synthase activity;GO:0102338|3-oxo-lignoceronyl-CoA synthase activity;GO:0102756|very-long-chain 3-ketoacyl-CoA synthase activity	ko:K15397	KCS	path:ko00062;path:ko01110	m.83|AKT000086:1-1563(+)	complete	PF08392.9|FAE1_CUT1_RppA|FAE1/Type III polyketide synthase-like protein|AKT000086.ti|m.83:115-395;PF08541.7|ACP_syn_III_C|3-Oxoacyl-[acyl-carrier-protein (ACP)] synthase III C terminal|AKT000086.ti|m.83:416-496;PF02797.12|Chal_sti_synt_C|Chalcone and stilbene synthases, C-terminal domain|AKT000086.ti|m.83:418-498
AKT000123	3.710029184	1.54E-05	TP5	GO:0009813|flavonoid biosynthetic process	GO:0005789|endoplasmic reticulum membrane;GO:0016021|integral component of membrane	GO:0005506|iron ion binding;GO:0016711|flavonoid 3'-monooxygenase activity;GO:0020037|heme binding	ko:K20623	CYP92A6	path:ko00905;path:ko01100;path:ko01110	m.120|AKT000123:1-1530(+)	complete	PF00067.19|p450|Cytochrome P450|AKT000123.ti|m.120:37-489
AKT001260	2.190173536	0.0208516	TP5	GO:0003333|amino acid transmembrane transport;GO:0006865|amino acid transport	GO:0005886|plasma membrane;GO:0016020|membrane;GO:0016021|integral component of membrane	GO:0015293|symporter activity	_	_	_	m.1228|AKT001260:1-1686(+)	complete	PF01490.15|Aa_trans|Transmembrane amino acid transporter protein|AKT001260.ti|m.1228:23-134;PF01490.15|Aa_trans|Transmembrane amino acid transporter protein|AKT001260.ti|m.1228:170-556;PF03222.10|Trp_Tyr_perm|Tryptophan/tyrosine permease family|AKT001260.ti|m.1228:25-128
AKT001883	5.817792357	0.000496929	TP5	GO:0006855|drug transmembrane transport	GO:0005774|vacuolar membrane;GO:0016021|integral component of membrane	GO:0015297|antiporter activity	ko:K03327	TC.MATE, SLC47A, norM, mdtK, dinF	0	m.1871|AKT001883:1-1233(+)	complete	PF01554.15|MatE|MatE|AKT001883.ti|m.1871:88-147;PF01554.15|MatE|MatE|AKT001883.ti|m.1871:208-370
AKT002177	6.195356968	7.60E-05	TP5	GO:0006631|fatty acid metabolic process;GO:0010143|cutin biosynthetic process;GO:0010311|lateral root formation;GO:0050832|defense response to fungus	GO:0005783|endoplasmic reticulum;GO:0009506|plasmodesma	GO:0004467|long-chain fatty acid-CoA ligase activity;GO:0005524|ATP binding;GO:0031957|very long-chain fatty acid-CoA ligase activity;GO:0102391|decanoate-CoA ligase activity	ko:K01897	ACSL, fadD	path:ko00061;path:ko00071;path:ko01100;path:ko01212;path:ko02024;path:ko03320;path:ko04146;path:ko04216;path:ko04920	m.2168|AKT002177:1-1875(+)	complete	PF00501.25|AMP-binding|AMP-binding enzyme|AKT002177.ti|m.2168:52-486
AKT002512	-1.90572668	0.013625369	TP5	GO:0015810|aspartate transmembrane transport;GO:0015827|tryptophan transport	GO:0005886|plasma membrane;GO:0016021|integral component of membrane	GO:0015172|acidic amino acid transmembrane transporter activity;GO:0015175|neutral amino acid transmembrane transporter activity;GO:0015293|symporter activity	_	_	_	m.2508|AKT002512:1-1017(+)	complete	PF01490.15|Aa_trans|Transmembrane amino acid transporter protein|AKT002512.ti|m.2508:26-211;PF01490.15|Aa_trans|Transmembrane amino acid transporter protein|AKT002512.ti|m.2508:236-324
AKT002692	1.73132859	0.026396218	TP5	GO:0005975|carbohydrate metabolic process;GO:0071555|cell wall organization	GO:0005576|extracellular region	GO:0004338|glucan exo-1,3-beta-glucosidase activity	_	_	_	m.2686|AKT002692:1-1455(+)	complete	PF00150.15|Cellulase|Cellulase (glycosyl hydrolase family 5)|AKT002692.ti|m.2686:199-463
AKT003800	7.209166147	0.004989163	TP5	GO:0006633|fatty acid biosynthetic process;GO:0009409|response to cold;GO:0009416|response to light stimulus;GO:0009826|unidimensional cell growth;GO:0010025|wax biosynthetic process	GO:0005783|endoplasmic reticulum;GO:0005789|endoplasmic reticulum membrane;GO:0016021|integral component of membrane	GO:0102336|3-oxo-arachidoyl-CoA synthase activity;GO:0102337|3-oxo-cerotoyl-CoA synthase activity;GO:0102338|3-oxo-lignoceronyl-CoA synthase activity;GO:0102756|very-long-chain 3-ketoacyl-CoA synthase activity	ko:K15397	KCS	path:ko00062;path:ko01110	m.3758|AKT003800:1-1491(+)	complete	PF08392.9|FAE1_CUT1_RppA|FAE1/Type III polyketide synthase-like protein|AKT003800.ti|m.3758:80-368;PF08541.7|ACP_syn_III_C|3-Oxoacyl-[acyl-carrier-protein (ACP)] synthase III C terminal|AKT003800.ti|m.3758:384-466;PF02797.12|Chal_sti_synt_C|Chalcone and stilbene synthases, C-terminal domain|AKT003800.ti|m.3758:388-461
AKT005059	7.495156996	0.001487263	TP5	GO:0016042|lipid catabolic process	GO:0005576|extracellular region	GO:0016298|lipase activity	_	_	_	m.5028|AKT005059:1-756(+)	complete	_
AKT005316	5.017835594	0.000334846	TP5	GO:0010039|response to iron ion;GO:0048316|seed development	GO:0005886|plasma membrane;GO:0016021|integral component of membrane	GO:0051980|iron-nicotianamine transmembrane transporter activity	_	_	_	m.5287|AKT005316:1-1665(+)	complete	PF03169.12|OPT|OPT oligopeptide transporter protein|AKT005316.ti|m.5287:36-538
AKT005880	8.332786091	1.05E-05	TP5	GO:0010025|wax biosynthetic process	GO:0005783|endoplasmic reticulum;GO:0005789|endoplasmic reticulum membrane;GO:0016021|integral component of membrane	GO:0005506|iron ion binding;GO:0020037|heme binding;GO:0080133|midchain alkane hydroxylase activity	_	_	_	m.5854|AKT005880:1-1326(+)	complete	PF00067.19|p450|Cytochrome P450|AKT005880.ti|m.5854:43-427
AKT006166	-2.111007203	0.042596066	TP5	GO:0006995|cellular response to nitrogen starvation;GO:0007623|circadian rhythm;GO:0009646|response to absence of light;GO:0009750|response to fructose;GO:0015755|fructose transmembrane transport;GO:0051260|protein homooligomerization;GO:0070417|cellular response to cold;GO:1902334|fructose export from vacuole to cytoplasm	GO:0009705|plant-type vacuole membrane;GO:0016021|integral component of membrane	GO:0005353|fructose transmembrane transporter activity;GO:0051119|sugar transmembrane transporter activity	ko:K15382	SLC50A, SWEET	0	m.6159|AKT006166:1-519(+)	complete	PF03083.13|MtN3_slv|Sugar efflux transporter for intercellular exchange|AKT006166.ti|m.6159:56-140
AKT006624	7.198395355	0.003057989	TP5	GO:0043161|proteasome-mediated ubiquitin-dependent protein catabolic process	GO:0016021|integral component of membrane	GO:0046872|metal ion binding;GO:0061630|ubiquitin protein ligase activity	_	_	_	m.6604|AKT006624:1-1173(+)	complete	PF13639.3|zf-RING_2|Ring finger domain|AKT006624.ti|m.6604:145-188;PF17123.2|zf-RING_11|RING-like zinc finger|AKT006624.ti|m.6604:145-174;PF12678.4|zf-rbx1|RING-H2 zinc finger domain|AKT006624.ti|m.6604:158-188;PF13923.3|zf-C3HC4_2|Zinc finger, C3HC4 type (RING finger)|AKT006624.ti|m.6604:146-187;PF00097.22|zf-C3HC4|Zinc finger, C3HC4 type (RING finger)|AKT006624.ti|m.6604:146-187
AKT007088	5.630314372	0.014226441	TP5	GO:0006633|fatty acid biosynthetic process	GO:0016021|integral component of membrane	GO:0102336|3-oxo-arachidoyl-CoA synthase activity;GO:0102337|3-oxo-cerotoyl-CoA synthase activity;GO:0102338|3-oxo-lignoceronyl-CoA synthase activity;GO:0102756|very-long-chain 3-ketoacyl-CoA synthase activity	ko:K15397	KCS	path:ko00062;path:ko01110	m.7088|AKT007088:1-1425(+)	complete	PF08392.9|FAE1_CUT1_RppA|FAE1/Type III polyketide synthase-like protein|AKT007088.ti|m.7088:62-347;PF08541.7|ACP_syn_III_C|3-Oxoacyl-[acyl-carrier-protein (ACP)] synthase III C terminal|AKT007088.ti|m.7088:368-449;PF02797.12|Chal_sti_synt_C|Chalcone and stilbene synthases, C-terminal domain|AKT007088.ti|m.7088:372-451
AKT007511	2.638208223	1.97E-05	TP5	0	GO:0016021|integral component of membrane	GO:0004506|squalene monooxygenase activity;GO:0050660|flavin adenine dinucleotide binding	ko:K00511	SQLE, ERG1	path:ko00100;path:ko00909;path:ko01100;path:ko01110;path:ko01130	m.7506|AKT007511:1-1464(+)	complete	PF08491.7|SE|Squalene epoxidase|AKT007511.ti|m.7506:174-446;PF01494.16|FAD_binding_3|FAD binding domain|AKT007511.ti|m.7506:128-336;PF13450.3|NAD_binding_8|NAD(P)-binding Rossmann-like domain|AKT007511.ti|m.7506:61-87;PF00890.21|FAD_binding_2|FAD binding domain|AKT007511.ti|m.7506:58-87
AKT007920	6.476234636	6.05E-05	TP5	GO:0030245|cellulose catabolic process;GO:0071555|cell wall organization	GO:0005576|extracellular region	GO:0008810|cellulase activity;GO:0030246|carbohydrate binding	_	_	_	m.7915|AKT007920:1-1116(+)	complete	PF04571.11|Lipin_N|lipin, N-terminal conserved region|AKT007920.ti|m.7915:1-98;PF00759.16|Glyco_hydro_9|Glycosyl hydrolase family 9|AKT007920.ti|m.7915:138-268
AKT008206	6.659217002	4.47E-05	TP5	GO:0016042|lipid catabolic process	GO:0005576|extracellular region	GO:0016788|hydrolase activity, acting on ester bonds	_	_	_	m.8190|AKT008206:1-1089(+)	5prime_partial	PF00657.19|Lipase_GDSL|GDSL-like Lipase/Acylhydrolase|AKT008206.ti|m.8190:17-341
AKT008554	6.315729327	7.80E-07	TP5	0	GO:0016021|integral component of membrane	GO:0004497|monooxygenase activity;GO:0005506|iron ion binding;GO:0016705|oxidoreductase activity, acting on paired donors, with incorporation or reduction of molecular oxygen;GO:0020037|heme binding	ko:K20667	CYP716A	0	m.8529|AKT008554:1-1422(+)	complete	PF00067.19|p450|Cytochrome P450|AKT008554.ti|m.8529:36-453
AKT008703	4.468313267	0.023904845	TP5	0	GO:0016021|integral component of membrane	GO:0004497|monooxygenase activity;GO:0005506|iron ion binding;GO:0016705|oxidoreductase activity, acting on paired donors, with incorporation or reduction of molecular oxygen;GO:0020037|heme binding	ko:K20562	CYP736A	0	m.8670|AKT008703:1-1056(+)	complete	PF00067.19|p450|Cytochrome P450|AKT008703.ti|m.8670:4-334
AKT009263	6.199778047	2.20E-06	TP5	GO:0006633|fatty acid biosynthetic process;GO:0009409|response to cold;GO:0009416|response to light stimulus	GO:0016021|integral component of membrane	GO:0009922|fatty acid elongase activity;GO:0102336|3-oxo-arachidoyl-CoA synthase activity;GO:0102337|3-oxo-cerotoyl-CoA synthase activity;GO:0102338|3-oxo-lignoceronyl-CoA synthase activity;GO:0102756|very-long-chain 3-ketoacyl-CoA synthase activity	ko:K15397	KCS	path:ko00062;path:ko01110	m.9166|AKT009263:1-1005(+)	3prime_partial	PF08392.9|FAE1_CUT1_RppA|FAE1/Type III polyketide synthase-like protein|AKT009263.ti|m.9166:1-280
AKT009422	9.045643796	0.000109693	TP5	0	GO:0005886|plasma membrane;GO:0016021|integral component of membrane	GO:0051536|iron-sulfur cluster binding	_	_	_	m.9324|AKT009422:1-603(+)	complete	PF04535.9|DUF588|Domain of unknown function (DUF588)|AKT009422.ti|m.9324:31-182
AKT009713	4.214596461	0.00571623	TP5	GO:0006979|response to oxidative stress;GO:0042744|hydrogen peroxide catabolic process	GO:0005576|extracellular region	GO:0004601|peroxidase activity;GO:0020037|heme binding;GO:0046872|metal ion binding	ko:K00430	E1.11.1.7	path:ko00940;path:ko01100;path:ko01110	m.9616|AKT009713:1-918(+)	complete	PF00141.20|peroxidase|Peroxidase|AKT009713.ti|m.9616:48-268
AKT011419	-3.728830052	0.015957599	TP5	GO:0008284|positive regulation of cell population proliferation;GO:0035265|organ growth;GO:0040009|regulation of growth rate;GO:0044550|secondary metabolite biosynthetic process;GO:0046622|positive regulation of organ growth;GO:0048437|floral organ development	GO:0005783|endoplasmic reticulum;GO:0016020|membrane;GO:0016021|integral component of membrane	GO:0005506|iron ion binding;GO:0016709|oxidoreductase activity, acting on paired donors, with incorporation or reduction of molecular oxygen, NAD(P)H as one donor, and incorporation of one atom of oxygen;GO:0020037|heme binding	_	_	_	m.1353|AKT011419:1-1569(+)	complete	PF00067.19|p450|Cytochrome P450|AKT011419.ti|m.1353:64-492
AKT011430	6.654332142	2.37E-06	TP5	GO:0009611|response to wounding	GO:0016021|integral component of membrane	GO:0004497|monooxygenase activity;GO:0005506|iron ion binding;GO:0016705|oxidoreductase activity, acting on paired donors, with incorporation or reduction of molecular oxygen;GO:0020037|heme binding	ko:K20665	CYP94B	0	m.1363|AKT011430:1-1770(+)	complete	PF00067.19|p450|Cytochrome P450|AKT011430.ti|m.1363:159-559
AKT011480	5.250301195	4.93E-06	TP5	GO:0043090|amino acid import;GO:0080167|response to karrikin	GO:0005886|plasma membrane;GO:0016021|integral component of membrane	GO:0015171|amino acid transmembrane transporter activity;GO:0015293|symporter activity	_	_	_	m.1414|AKT011480:1-978(+)	complete	PF01490.15|Aa_trans|Transmembrane amino acid transporter protein|AKT011480.ti|m.1414:1-201
AKT011481	6.731757671	0.026396218	TP5	GO:0003333|amino acid transmembrane transport	GO:0005886|plasma membrane;GO:0016021|integral component of membrane	GO:0015171|amino acid transmembrane transporter activity	_	_	_	m.1415|AKT011481:1-408(+)	complete	PF01490.15|Aa_trans|Transmembrane amino acid transporter protein|AKT011481.ti|m.1415:30-131;PF03222.10|Trp_Tyr_perm|Tryptophan/tyrosine permease family|AKT011481.ti|m.1415:33-110
AKT012409	1.05387662	0.039307632	TP5	GO:0006807|nitrogen compound metabolic process;GO:0015031|protein transport;GO:0042938|dipeptide transport;GO:0042939|tripeptide transport	GO:0005886|plasma membrane;GO:0009506|plasmodesma;GO:0016021|integral component of membrane	GO:0042937|tripeptide transmembrane transporter activity	ko:K14638	SLC15A3_4, PHT	0	m.2347|AKT012409:1-921(+)	complete	PF00854.18|PTR2|POT family|AKT012409.ti|m.2347:96-281
AKT012523	4.957028981	0.038797289	TP5	GO:0006633|fatty acid biosynthetic process;GO:0009409|response to cold;GO:0009416|response to light stimulus	GO:0016021|integral component of membrane	GO:0009922|fatty acid elongase activity;GO:0102336|3-oxo-arachidoyl-CoA synthase activity;GO:0102337|3-oxo-cerotoyl-CoA synthase activity;GO:0102338|3-oxo-lignoceronyl-CoA synthase activity;GO:0102756|very-long-chain 3-ketoacyl-CoA synthase activity	ko:K15397	KCS	path:ko00062;path:ko01110	m.2455|AKT012523:1-1338(+)	complete	PF08392.9|FAE1_CUT1_RppA|FAE1/Type III polyketide synthase-like protein|AKT012523.ti|m.2455:54-186;PF08392.9|FAE1_CUT1_RppA|FAE1/Type III polyketide synthase-like protein|AKT012523.ti|m.2455:186-315;PF08541.7|ACP_syn_III_C|3-Oxoacyl-[acyl-carrier-protein (ACP)] synthase III C terminal|AKT012523.ti|m.2455:330-411;PF02797.12|Chal_sti_synt_C|Chalcone and stilbene synthases, C-terminal domain|AKT0125…
AKT014003	4.660611915	0.021551871	TP5	GO:0043161|proteasome-mediated ubiquitin-dependent protein catabolic process;GO:0080167|response to karrikin	GO:0016021|integral component of membrane	GO:0046872|metal ion binding;GO:0061630|ubiquitin protein ligase activity	_	_	_	m.3913|AKT014003:1-915(+)	complete	_
AKT014151	4.98021411	0.021551871	TP5	0	GO:0016021|integral component of membrane	GO:0004497|monooxygenase activity;GO:0005506|iron ion binding;GO:0016705|oxidoreductase activity, acting on paired donors, with incorporation or reduction of molecular oxygen;GO:0020037|heme binding	ko:K20667	CYP716A	0	m.4065|AKT014151:1-1320(+)	complete	PF00067.19|p450|Cytochrome P450|AKT014151.ti|m.4065:182-411
AKT014242	7.048548732	0.010804559	TP5	GO:0006633|fatty acid biosynthetic process;GO:0009409|response to cold;GO:0009416|response to light stimulus;GO:0080167|response to karrikin	GO:0005783|endoplasmic reticulum;GO:0005789|endoplasmic reticulum membrane;GO:0016020|membrane;GO:0016021|integral component of membrane	GO:0102336|3-oxo-arachidoyl-CoA synthase activity;GO:0102337|3-oxo-cerotoyl-CoA synthase activity;GO:0102338|3-oxo-lignoceronyl-CoA synthase activity;GO:0102756|very-long-chain 3-ketoacyl-CoA synthase activity	ko:K15397	KCS	path:ko00062;path:ko01110	m.4150|AKT014242:1-1197(+)	complete	PF08392.9|FAE1_CUT1_RppA|FAE1/Type III polyketide synthase-like protein|AKT014242.ti|m.4150:113-330;PF08541.7|ACP_syn_III_C|3-Oxoacyl-[acyl-carrier-protein (ACP)] synthase III C terminal|AKT014242.ti|m.4150:322-373
AKT014300	3.610894415	0.036028204	TP5	0	GO:0005886|plasma membrane;GO:0016021|integral component of membrane	GO:0051536|iron-sulfur cluster binding	_	_	_	m.4207|AKT014300:1-504(+)	complete	PF04535.9|DUF588|Domain of unknown function (DUF588)|AKT014300.ti|m.4207:2-139
AKT014526	8.210681436	8.47E-05	TP5	GO:0008152|metabolic process	GO:0016021|integral component of membrane	GO:0033835|flavanone 7-O-glucoside 2''-O-beta-L-rhamnosyltransferase activity	ko:K21354	UGT94E5	0	m.4413|AKT014526:1-828(+)	complete	_
AKT016355	7.820471757	3.30E-05	TP5	GO:0006468|protein phosphorylation;GO:0048544|recognition of pollen	GO:0005886|plasma membrane;GO:0016021|integral component of membrane	GO:0004674|protein serine/threonine kinase activity;GO:0005516|calmodulin binding;GO:0005524|ATP binding;GO:0030246|carbohydrate binding	_	_	_	m.6252|AKT016355:1-2136(+)	complete	PF01453.21|B_lectin|D-mannose binding lectin|AKT016355.ti|m.6252:117-197;PF00954.17|S_locus_glycop|S-locus glycoprotein domain|AKT016355.ti|m.6252:299-368
AKT017106	2.699070942	0.006230889	TP5	GO:0031640|killing of cells of other organism;GO:0042742|defense response to bacterium;GO:0045926|negative regulation of growth;GO:0050832|defense response to fungus	GO:0005576|extracellular region	_	_	_	_	m.7000|AKT017106:1-312(+)	complete	PF09117.7|MiAMP1|MiAMP1|AKT017106.ti|m.7000:33-92
AKT018014	5.936491003	0.000101298	TP5	GO:0016042|lipid catabolic process	GO:0005576|extracellular region	GO:0016788|hydrolase activity, acting on ester bonds	_	_	_	m.7871|AKT018014:1-795(+)	complete	PF00657.19|Lipase_GDSL|GDSL-like Lipase/Acylhydrolase|AKT018014.ti|m.7871:28-224
AKT018977	9.210653338	2.79E-05	TP5	GO:0009651|response to salt stress;GO:0009725|response to hormone;GO:0009744|response to sucrose;GO:0009788|negative regulation of abscisic acid-activated signaling pathway	GO:0016021|integral component of membrane	_	ko:K07297	ADIPOR	path:ko04152;path:ko04211;path:ko04920;path:ko04932	m.8769|AKT018977:1-993(+)	complete	PF03006.17|HlyIII|Haemolysin-III related|AKT018977.ti|m.8769:87-314
AKT019354	-2.629460279	0.000717183	TP5	GO:0009553|embryo sac development;GO:0010103|stomatal complex morphogenesis;GO:0048481|plant ovule development	GO:0005886|plasma membrane;GO:0016020|membrane;GO:0016021|integral component of membrane	GO:0004674|protein serine/threonine kinase activity;GO:0005524|ATP binding	ko:K20718	ER	path:ko04016	m.9141|AKT019354:1-1470(+)	complete	PF00069.22|Pkinase|Protein kinase domain|AKT019354.ti|m.9141:169-429;PF07714.14|Pkinase_Tyr|Protein tyrosine kinase|AKT019354.ti|m.9141:171-431
AKT019480	6.607109448	0.017813097	TP5	GO:0009735|response to cytokinin;GO:0010030|positive regulation of seed germination;GO:0010214|seed coat development;GO:0033611|oxalate catabolic process;GO:0046686|response to cadmium ion;GO:0050832|defense response to fungus	GO:0005737|cytoplasm;GO:0009506|plasmodesma;GO:0009507|chloroplast;GO:0009570|chloroplast stroma;GO:0048046|apoplast	GO:0005524|ATP binding;GO:0050203|oxalate-CoA ligase activity	_	_	_	m.9263|AKT019480:1-1581(+)	complete	PF00501.25|AMP-binding|AMP-binding enzyme|AKT019480.ti|m.9263:12-418;PF13193.3|AMP-binding_C|AMP-binding enzyme C-terminal domain|AKT019480.ti|m.9263:427-502
AKT020401	6.061489242	0.00961997	TP5	GO:0016042|lipid catabolic process	GO:0005576|extracellular region	GO:0016788|hydrolase activity, acting on ester bonds	_	_	_	m.391|AKT020401:1-612(+)	complete	PF00657.19|Lipase_GDSL|GDSL-like Lipase/Acylhydrolase|AKT020401.ti|m.391:18-194
AKT020600	4.684046572	0.01782476	TP5	GO:0009833|plant-type primary cell wall biogenesis;GO:0030244|cellulose biosynthetic process;GO:0071555|cell wall organization	GO:0000139|Golgi membrane;GO:0005794|Golgi apparatus;GO:0005886|plasma membrane;GO:0016021|integral component of membrane	GO:0016759|cellulose synthase activity;GO:0016760|cellulose synthase (UDP-forming) activity	_	_	_	m.572|AKT020600:1-1767(+)	complete	PF03552.11|Cellulose_synt|Cellulose synthase|AKT020600.ti|m.572:103-194;PF03552.11|Cellulose_synt|Cellulose synthase|AKT020600.ti|m.572:206-320;PF03552.11|Cellulose_synt|Cellulose synthase|AKT020600.ti|m.572:327-431;PF03552.11|Cellulose_synt|Cellulose synthase|AKT020600.ti|m.572:431-578
AKT021324	9.305082785	2.64E-07	TP5	GO:0006952|defense response;GO:0009607|response to biotic stimulus	GO:0005886|plasma membrane;GO:0016021|integral component of membrane	GO:0005516|calmodulin binding	ko:K08472	MLO	0	m.1287|AKT021324:1-1650(+)	complete	PF03094.12|Mlo|Mlo family|AKT021324.ti|m.1287:10-486
AKT022184	1.594313806	0.00083515	TP5	0	GO:0016021|integral component of membrane	GO:0004497|monooxygenase activity;GO:0005506|iron ion binding;GO:0016705|oxidoreductase activity, acting on paired donors, with incorporation or reduction of molecular oxygen;GO:0020037|heme binding	ko:K20667	CYP716A	0	m.2122|AKT022184:1-1236(+)	complete	PF00067.19|p450|Cytochrome P450|AKT022184.ti|m.2122:249-386
AKT023084	10.71671512	0.000140542	TP5	GO:0008654|phospholipid biosynthetic process;GO:0009908|flower development;GO:0010143|cutin biosynthetic process	GO:0016020|membrane;GO:0016021|integral component of membrane	GO:0016791|phosphatase activity;GO:0090447|glycerol-3-phosphate 2-O-acyltransferase activity;GO:0102419|sn-2-glycerol-3-phosphate omega-OH-C22:0-CoA acyl transferase activity	ko:K13508	GPAT	path:ko00561;path:ko00564;path:ko01100;path:ko01110	m.2931|AKT023084:1-1470(+)	3prime_partial	PF12710.4|HAD|haloacid dehalogenase-like hydrolase|AKT023084.ti|m.2931:24-202;PF01553.18|Acyltransferase|Acyltransferase|AKT023084.ti|m.2931:298-390
AKT023182	3.743904855	0.014728452	TP5	GO:0006863|purine nucleobase transport;GO:0015853|adenine transport;GO:0015854|guanine transport	GO:0016021|integral component of membrane	GO:0005215|transporter activity;GO:0005345|purine nucleobase transmembrane transporter activity	ko:K06901	pbuG	0	m.3025|AKT023182:1-1512(+)	3prime_partial	PF00860.17|Xan_ur_permease|Permease family|AKT023182.ti|m.3025:113-492
AKT023236	5.72893205	0.009852303	TP5	0	GO:0016021|integral component of membrane	GO:0004497|monooxygenase activity;GO:0005506|iron ion binding;GO:0016705|oxidoreductase activity, acting on paired donors, with incorporation or reduction of molecular oxygen;GO:0020037|heme binding	_	_	_	m.3080|AKT023236:1-2037(+)	3prime_partial	PF00067.19|p450|Cytochrome P450|AKT023236.ti|m.3080:86-498;PF00067.19|p450|Cytochrome P450|AKT023236.ti|m.3080:591-675
AKT023799	4.345316441	0.003162536	TP5	GO:0006817|phosphate ion transport;GO:0009737|response to abscisic acid	GO:0005634|nucleus;GO:0005773|vacuole;GO:0005794|Golgi apparatus;GO:0005886|plasma membrane;GO:0005887|integral component of plasma membrane;GO:0009506|plasmodesma;GO:0016020|membrane	GO:0005315|inorganic phosphate transmembrane transporter activity;GO:0015293|symporter activity	ko:K08176	PHO84	0	m.3564|AKT023799:1-1587(+)	complete	PF00083.21|Sugar_tr|Sugar (and other) transporter|AKT023799.ti|m.3564:25-505;PF07690.13|MFS_1|Major Facilitator Superfamily|AKT023799.ti|m.3564:73-457
AKT024099	7.430682915	0.000342057	TP5	0	GO:0016020|membrane;GO:0016021|integral component of membrane	GO:0015079|potassium ion transmembrane transporter activity	ko:K03549	kup	0	m.3844|AKT024099:1-1974(+)	3prime_partial	PF02705.13|K_trans|K+ potassium transporter|AKT024099.ti|m.3844:58-632
AKT025293	-1.405977798	0.019693364	TP5	GO:0015979|photosynthesis;GO:0018298|protein-chromophore linkage	GO:0009522|photosystem I;GO:0009535|chloroplast thylakoid membrane;GO:0016021|integral component of membrane	GO:0016168|chlorophyll binding;GO:0016491|oxidoreductase activity;GO:0046872|metal ion binding;GO:0051539|4 iron, 4 sulfur cluster binding	ko:K02690	psaB	path:ko00195;path:ko01100	m.4962|AKT025293:1-2205(+)	complete	PF00223.16|PsaA_PsaB|Photosystem I psaA/psaB protein|AKT025293.ti|m.4962:8-727
AKT025620	2.649971893	0.012777621	TP5	GO:0031640|killing of cells of other organism;GO:0042742|defense response to bacterium;GO:0045926|negative regulation of growth;GO:0050832|defense response to fungus	GO:0005576|extracellular region	_	_	_	_	m.5248|AKT025620:1-327(+)	complete	PF09117.7|MiAMP1|MiAMP1|AKT025620.ti|m.5248:33-108
AKT025678	2.710698264	0.01044146	TP5	GO:0031640|killing of cells of other organism;GO:0042742|defense response to bacterium;GO:0045926|negative regulation of growth;GO:0050832|defense response to fungus	GO:0005576|extracellular region	_	_	_	_	m.5296|AKT025678:1-327(+)	complete	PF09117.7|MiAMP1|MiAMP1|AKT025678.ti|m.5296:33-108
AKT025694	2.73110824	0.008313674	TP5	GO:0031640|killing of cells of other organism;GO:0042742|defense response to bacterium;GO:0045926|negative regulation of growth;GO:0050832|defense response to fungus	GO:0005576|extracellular region	_	_	_	_	m.5312|AKT025694:1-327(+)	complete	PF09117.7|MiAMP1|MiAMP1|AKT025694.ti|m.5312:33-108
AKT024169	6.625072545	0.003005506	TP6	GO:0009409|response to cold;GO:0009620|response to fungus;GO:0009741|response to brassinosteroid;GO:0042545|cell wall modification;GO:0045490|pectin catabolic process	GO:0005576|extracellular region;GO:0005618|cell wall;GO:0071944|cell periphery	GO:0030599|pectinesterase activity;GO:0045330|aspartyl esterase activity;GO:0046910|pectinesterase inhibitor activity	ko:K01051	E3.1.1.11	path:ko00040;path:ko01100	m.3913|AKT024169:1-1017(+)	complete	PF01095.16|Pectinesterase|Pectinesterase|AKT024169.ti|m.3913:225-316;PF04043.12|PMEI|Plant invertase/pectin methylesterase inhibitor|AKT024169.ti|m.3913:39-185
AKT010285	3.990845307	0.000288813	TP6	GO:0006810|transport	GO:0016021|integral component of membrane	GO:0005524|ATP binding;GO:0016887|ATPase activity	_	_	_	m.279|AKT010285:1-1875(+)	complete	PF01061.21|ABC2_membrane|ABC-2 type transporter|AKT010285.ti|m.279:432-536;PF00005.24|ABC_tran|ABC transporter|AKT010285.ti|m.279:135-287
AKT017389	-7.495123547	0.017256481	TP6	GO:0005975|carbohydrate metabolic process	GO:0016021|integral component of membrane	GO:0004650|polygalacturonase activity	_	_	_	m.7271|AKT017389:1-1149(+)	5prime_partial	PF00295.14|Glyco_hydro_28|Glycosyl hydrolases family 28|AKT017389.ti|m.7271:126-337
AKT021264	5.383796165	0.000989015	TP6	GO:0009624|response to nematode;GO:0010345|suberin biosynthetic process	GO:0005886|plasma membrane;GO:0016021|integral component of membrane	GO:0005524|ATP binding;GO:0042626|ATPase-coupled transmembrane transporter activity	_	_	_	m.1228|AKT021264:1-2166(+)	complete	PF01061.21|ABC2_membrane|ABC-2 type transporter|AKT021264.ti|m.1228:417-625;PF00005.24|ABC_tran|ABC transporter|AKT021264.ti|m.1228:104-256
AKT014117	-4.598580061	0.00902356	TP6	GO:0055069|zinc ion homeostasis	GO:0005886|plasma membrane;GO:0016021|integral component of membrane	GO:0005524|ATP binding;GO:0008551|cadmium transmembrane transporter activity, phosphorylative mechanism;GO:0016463|zinc transmembrane transporter activity, phosphorylative mechanism;GO:0046872|metal ion binding	ko:K01534	zntA	0	m.4031|AKT014117:1-2643(+)	5prime_partial	PF00122.17|E1-E2_ATPase|E1-E2 ATPase|AKT014117.ti|m.4031:180-322;PF00702.23|Hydrolase|haloacid dehalogenase-like hydrolase|AKT014117.ti|m.4031:408-501
AKT000012	11.04195506	3.07E-10	TP6	GO:0006629|lipid metabolic process;GO:0008610|lipid biosynthetic process;GO:0009414|response to water deprivation;GO:0010025|wax biosynthetic process;GO:0042742|defense response to bacterium;GO:0043447|alkane biosynthetic process;GO:0050832|defense response to fungus	GO:0005789|endoplasmic reticulum membrane;GO:0016021|integral component of membrane	GO:0005506|iron ion binding;GO:0016491|oxidoreductase activity	ko:K15404	K15404, CER1	path:ko00073;path:ko01110	m.12|AKT000012:1-1476(+)	complete	PF12076.5|Wax2_C|WAX2 C-terminal domain|AKT000012.ti|m.12:378-437;PF12076.5|Wax2_C|WAX2 C-terminal domain|AKT000012.ti|m.12:434-485;PF04116.10|FA_hydroxylase|Fatty acid hydroxylase superfamily|AKT000012.ti|m.12:76-215
AKT000086	5.446919007	0.024106027	TP6	GO:0006633|fatty acid biosynthetic process;GO:0009409|response to cold;GO:0009416|response to light stimulus;GO:0080167|response to karrikin	GO:0005783|endoplasmic reticulum;GO:0005789|endoplasmic reticulum membrane;GO:0016020|membrane;GO:0016021|integral component of membrane	GO:0102336|3-oxo-arachidoyl-CoA synthase activity;GO:0102337|3-oxo-cerotoyl-CoA synthase activity;GO:0102338|3-oxo-lignoceronyl-CoA synthase activity;GO:0102756|very-long-chain 3-ketoacyl-CoA synthase activity	ko:K15397	KCS	path:ko00062;path:ko01110	m.83|AKT000086:1-1563(+)	complete	PF08392.9|FAE1_CUT1_RppA|FAE1/Type III polyketide synthase-like protein|AKT000086.ti|m.83:115-395;PF08541.7|ACP_syn_III_C|3-Oxoacyl-[acyl-carrier-protein (ACP)] synthase III C terminal|AKT000086.ti|m.83:416-496;PF02797.12|Chal_sti_synt_C|Chalcone and stilbene synthases, C-terminal domain|AKT000086.ti|m.83:418-498
AKT000226	-2.855270181	0.000935178	TP6	GO:0006826|iron ion transport;GO:0006829|zinc ion transport;GO:0009624|response to nematode;GO:0055072|iron ion homeostasis	GO:0005774|vacuolar membrane;GO:0005886|plasma membrane;GO:0009535|chloroplast thylakoid membrane;GO:0016021|integral component of membrane	GO:0005381|iron ion transmembrane transporter activity;GO:0005385|zinc ion transmembrane transporter activity	ko:K14709	SLC39A1_2_3, ZIP1_2_3	0	m.222|AKT000226:1-1248(+)	complete	PF02535.19|Zip|ZIP Zinc transporter|AKT000226.ti|m.222:55-412
AKT000920	1.331593526	0.034464874	TP6	GO:0015858|nucleoside transport	GO:0005886|plasma membrane;GO:0016021|integral component of membrane	GO:0005337|nucleoside transmembrane transporter activity	ko:K15014	SLC29A1_2_3, ENT1_2_3	0	m.875|AKT000920:1-1203(+)	complete	PF01733.15|Nucleoside_tran|Nucleoside transporter|AKT000920.ti|m.875:126-222;PF01733.15|Nucleoside_tran|Nucleoside transporter|AKT000920.ti|m.875:278-394
AKT001396	1.048396159	0.008686129	TP6	0	GO:0005886|plasma membrane;GO:0016021|integral component of membrane	GO:0004672|protein kinase activity;GO:0005524|ATP binding	_	_	_	m.1367|AKT001396:1-1932(+)	complete	PF00069.22|Pkinase|Protein kinase domain|AKT001396.ti|m.1367:348-608;PF07714.14|Pkinase_Tyr|Protein tyrosine kinase|AKT001396.ti|m.1367:349-609;PF13855.3|LRR_8|Leucine rich repeat|AKT001396.ti|m.1367:83-128;PF08263.9|LRRNT_2|Leucine rich repeat N-terminal domain|AKT001396.ti|m.1367:29-64;PF00560.30|LRR_1|Leucine Rich Repeat|AKT001396.ti|m.1367:94-116
AKT001818	1.516046592	0.000739834	TP6	GO:0019953|sexual reproduction	GO:0005576|extracellular region	_	_	_	_	m.1800|AKT001818:1-780(+)	complete	PF01357.18|Pollen_allerg_1|Pollen allergen|AKT001818.ti|m.1800:146-227;PF03330.15|DPBB_1|Lytic transglycolase|AKT001818.ti|m.1800:56-132
AKT002158	2.874220108	0.002883097	TP6	GO:0010051|xylem and phloem pattern formation;GO:0010417|glucuronoxylan biosynthetic process;GO:0032504|multicellular organism reproduction;GO:0045489|pectin biosynthetic process;GO:0048366|leaf development;GO:0052386|cell wall thickening	GO:0005783|endoplasmic reticulum;GO:0005789|endoplasmic reticulum membrane;GO:0005794|Golgi apparatus;GO:0016021|integral component of membrane	GO:0016757|transferase activity, transferring glycosyl groups;GO:0047262|polygalacturonate 4-alpha-galacturonosyltransferase activity	ko:K20893	PARVUS, GLZ1, GATL1	0	m.2148|AKT002158:1-1026(+)	complete	PF01501.17|Glyco_transf_8|Glycosyl transferase family 8|AKT002158.ti|m.2148:56-314
AKT002159	4.728622572	0.009600225	TP6	GO:0006468|protein phosphorylation;GO:0007166|cell surface receptor signaling pathway;GO:0045087|innate immune response;GO:0071219|cellular response to molecule of bacterial origin;GO:0071323|cellular response to chitin	GO:0005886|plasma membrane;GO:0016021|integral component of membrane	GO:0004675|transmembrane receptor protein serine/threonine kinase activity;GO:0005524|ATP binding;GO:0008061|chitin binding	ko:K04733	IRAK4	path:ko04064;path:ko04620;path:ko04621;path:ko04624;path:ko04722;path:ko05133;path:ko05140;path:ko05142;path:ko05145;path:ko05152;path:ko05162;path:ko05164	m.2149|AKT002159:1-1914(+)	complete	PF00069.22|Pkinase|Protein kinase domain|AKT002159.ti|m.2149:380-619;PF07714.14|Pkinase_Tyr|Protein tyrosine kinase|AKT002159.ti|m.2149:380-621;PF01476.17|LysM|LysM domain|AKT002159.ti|m.2149:190-233
AKT002177	8.894325238	3.89E-05	TP6	GO:0006631|fatty acid metabolic process;GO:0010143|cutin biosynthetic process;GO:0010311|lateral root formation;GO:0050832|defense response to fungus	GO:0005783|endoplasmic reticulum;GO:0009506|plasmodesma	GO:0004467|long-chain fatty acid-CoA ligase activity;GO:0005524|ATP binding;GO:0031957|very long-chain fatty acid-CoA ligase activity;GO:0102391|decanoate-CoA ligase activity	ko:K01897	ACSL, fadD	path:ko00061;path:ko00071;path:ko01100;path:ko01212;path:ko02024;path:ko03320;path:ko04146;path:ko04216;path:ko04920	m.2168|AKT002177:1-1875(+)	complete	PF00501.25|AMP-binding|AMP-binding enzyme|AKT002177.ti|m.2168:52-486
AKT002512	-3.555717231	0.041209182	TP6	GO:0015810|aspartate transmembrane transport;GO:0015827|tryptophan transport	GO:0005886|plasma membrane;GO:0016021|integral component of membrane	GO:0015172|acidic amino acid transmembrane transporter activity;GO:0015175|neutral amino acid transmembrane transporter activity;GO:0015293|symporter activity	_	_	_	m.2508|AKT002512:1-1017(+)	complete	PF01490.15|Aa_trans|Transmembrane amino acid transporter protein|AKT002512.ti|m.2508:26-211;PF01490.15|Aa_trans|Transmembrane amino acid transporter protein|AKT002512.ti|m.2508:236-324
AKT002692	1.906439019	0.019855794	TP6	GO:0005975|carbohydrate metabolic process;GO:0071555|cell wall organization	GO:0005576|extracellular region	GO:0004338|glucan exo-1,3-beta-glucosidase activity	_	_	_	m.2686|AKT002692:1-1455(+)	complete	PF00150.15|Cellulase|Cellulase (glycosyl hydrolase family 5)|AKT002692.ti|m.2686:199-463
AKT002694	10.15923909	0.000177645	TP6	GO:0005975|carbohydrate metabolic process;GO:0071555|cell wall organization	GO:0005576|extracellular region	GO:0004338|glucan exo-1,3-beta-glucosidase activity	_	_	_	m.2688|AKT002694:1-627(+)	5prime_partial	PF00150.15|Cellulase|Cellulase (glycosyl hydrolase family 5)|AKT002694.ti|m.2688:91-202
AKT003371	-3.403342902	0.008107536	TP6	GO:0016042|lipid catabolic process	GO:0005576|extracellular region;GO:0009505|plant-type cell wall;GO:0009506|plasmodesma	GO:0016788|hydrolase activity, acting on ester bonds	_	_	_	m.3338|AKT003371:1-843(+)	complete	_
AKT003446	2.274512858	0.00027936	TP6	GO:0055085|transmembrane transport	GO:0005618|cell wall;GO:0005773|vacuole;GO:0005783|endoplasmic reticulum;GO:0009506|plasmodesma;GO:0016021|integral component of membrane	GO:0005215|transporter activity	ko:K14611	SLC23A1_2, SVCT1_2	0	m.3415|AKT003446:1-1107(+)	complete	PF00860.17|Xan_ur_permease|Permease family|AKT003446.ti|m.3415:34-190;PF00860.17|Xan_ur_permease|Permease family|AKT003446.ti|m.3415:225-360
AKT003800	6.971425959	0.003337472	TP6	GO:0006633|fatty acid biosynthetic process;GO:0009409|response to cold;GO:0009416|response to light stimulus;GO:0009826|unidimensional cell growth;GO:0010025|wax biosynthetic process	GO:0005783|endoplasmic reticulum;GO:0005789|endoplasmic reticulum membrane;GO:0016021|integral component of membrane	GO:0102336|3-oxo-arachidoyl-CoA synthase activity;GO:0102337|3-oxo-cerotoyl-CoA synthase activity;GO:0102338|3-oxo-lignoceronyl-CoA synthase activity;GO:0102756|very-long-chain 3-ketoacyl-CoA synthase activity	ko:K15397	KCS	path:ko00062;path:ko01110	m.3758|AKT003800:1-1491(+)	complete	PF08392.9|FAE1_CUT1_RppA|FAE1/Type III polyketide synthase-like protein|AKT003800.ti|m.3758:80-368;PF08541.7|ACP_syn_III_C|3-Oxoacyl-[acyl-carrier-protein (ACP)] synthase III C terminal|AKT003800.ti|m.3758:384-466;PF02797.12|Chal_sti_synt_C|Chalcone and stilbene synthases, C-terminal domain|AKT003800.ti|m.3758:388-461
AKT004624	-6.798789332	0.000633559	TP6	GO:0006952|defense response	GO:0005576|extracellular region;GO:0005618|cell wall	_	_	_	_	_	_	_
AKT004831	-4.529232991	0.045857199	TP6	GO:0010051|xylem and phloem pattern formation;GO:0010417|glucuronoxylan biosynthetic process;GO:0032504|multicellular organism reproduction;GO:0045489|pectin biosynthetic process;GO:0048366|leaf development;GO:0052386|cell wall thickening	GO:0005783|endoplasmic reticulum;GO:0005789|endoplasmic reticulum membrane;GO:0005794|Golgi apparatus;GO:0016021|integral component of membrane	GO:0016757|transferase activity, transferring glycosyl groups;GO:0047262|polygalacturonate 4-alpha-galacturonosyltransferase activity	ko:K20893	PARVUS, GLZ1, GATL1	0	m.4783|AKT004831:1-966(+)	5prime_partial	PF01501.17|Glyco_transf_8|Glycosyl transferase family 8|AKT004831.ti|m.4783:36-294
AKT005059	9.258159787	0.000989015	TP6	GO:0016042|lipid catabolic process	GO:0005576|extracellular region	GO:0016298|lipase activity	_	_	_	m.5028|AKT005059:1-756(+)	complete	_
AKT005276	-2.34159942	0.038623396	TP6	GO:0006952|defense response	GO:0005789|endoplasmic reticulum membrane;GO:0009506|plasmodesma;GO:0016021|integral component of membrane;GO:0046658|anchored component of plasma membrane	_	_	_	_	m.5246|AKT005276:1-633(+)	complete	PF03168.10|LEA_2|Late embryogenesis abundant protein|AKT005276.ti|m.5246:84-183
AKT006675	-2.330436788	0.015846668	TP6	0	GO:0005886|plasma membrane;GO:0016021|integral component of membrane	GO:0080054|low-affinity nitrate transmembrane transporter activity	_	_	_	m.6663|AKT006675:1-1467(+)	complete	PF00854.18|PTR2|POT family|AKT006675.ti|m.6663:99-476
AKT007088	9.608038941	1.38E-06	TP6	GO:0006633|fatty acid biosynthetic process	GO:0016021|integral component of membrane	GO:0102336|3-oxo-arachidoyl-CoA synthase activity;GO:0102337|3-oxo-cerotoyl-CoA synthase activity;GO:0102338|3-oxo-lignoceronyl-CoA synthase activity;GO:0102756|very-long-chain 3-ketoacyl-CoA synthase activity	ko:K15397	KCS	path:ko00062;path:ko01110	m.7088|AKT007088:1-1425(+)	complete	PF08392.9|FAE1_CUT1_RppA|FAE1/Type III polyketide synthase-like protein|AKT007088.ti|m.7088:62-347;PF08541.7|ACP_syn_III_C|3-Oxoacyl-[acyl-carrier-protein (ACP)] synthase III C terminal|AKT007088.ti|m.7088:368-449;PF02797.12|Chal_sti_synt_C|Chalcone and stilbene synthases, C-terminal domain|AKT007088.ti|m.7088:372-451
AKT007089	8.562433478	3.50E-06	TP6	GO:0006633|fatty acid biosynthetic process;GO:0009409|response to cold;GO:0009416|response to light stimulus	GO:0016021|integral component of membrane	GO:0102336|3-oxo-arachidoyl-CoA synthase activity;GO:0102337|3-oxo-cerotoyl-CoA synthase activity;GO:0102338|3-oxo-lignoceronyl-CoA synthase activity;GO:0102756|very-long-chain 3-ketoacyl-CoA synthase activity	ko:K15397	KCS	path:ko00062;path:ko01110	m.7089|AKT007089:1-1425(+)	complete	PF08392.9|FAE1_CUT1_RppA|FAE1/Type III polyketide synthase-like protein|AKT007089.ti|m.7089:62-347;PF08541.7|ACP_syn_III_C|3-Oxoacyl-[acyl-carrier-protein (ACP)] synthase III C terminal|AKT007089.ti|m.7089:368-449;PF02797.12|Chal_sti_synt_C|Chalcone and stilbene synthases, C-terminal domain|AKT007089.ti|m.7089:372-451
AKT007169	-1.648750703	0.025659705	TP6	GO:0043161|proteasome-mediated ubiquitin-dependent protein catabolic process	GO:0016021|integral component of membrane	GO:0046872|metal ion binding;GO:0061630|ubiquitin protein ligase activity	_	_	_	m.7174|AKT007169:1-972(+)	complete	_
AKT008080	2.166690982	0.041039887	TP6	GO:0006839|mitochondrial transport;GO:0009651|response to salt stress	GO:0005618|cell wall;GO:0005739|mitochondrion;GO:0005743|mitochondrial inner membrane;GO:0005774|vacuolar membrane;GO:0009507|chloroplast;GO:0016020|membrane;GO:0016021|integral component of membrane	GO:0015114|phosphate ion transmembrane transporter activity	ko:K15102	SLC25A3, PHC, PIC	0	m.8068|AKT008080:1-1110(+)	complete	PF00153.24|Mito_carr|Mitochondrial carrier protein|AKT008080.ti|m.8068:74-158;PF00153.24|Mito_carr|Mitochondrial carrier protein|AKT008080.ti|m.8068:172-257
AKT008091	-3.454083356	0.003044974	TP6	0	GO:0005886|plasma membrane;GO:0016021|integral component of membrane	GO:0051536|iron-sulfur cluster binding	_	_	_	m.8078|AKT008091:1-558(+)	complete	PF04535.9|DUF588|Domain of unknown function (DUF588)|AKT008091.ti|m.8078:22-165
AKT008393	2.645097098	9.26E-05	TP6	GO:0009651|response to salt stress;GO:0009737|response to abscisic acid;GO:0009739|response to gibberellin;GO:0009740|gibberellic acid mediated signaling pathway;GO:2000377|regulation of reactive oxygen species metabolic process	GO:0005576|extracellular region;GO:0005886|plasma membrane	_	_	_	_	_	_	_
AKT008428	-1.878979273	0.003117813	TP6	GO:0010405|arabinogalactan protein metabolic process;GO:0018258|protein O-linked glycosylation via hydroxyproline;GO:0048354|mucilage biosynthetic process involved in seed coat development;GO:1900056|negative regulation of leaf senescence	GO:0000139|Golgi membrane;GO:0005794|Golgi apparatus;GO:0009507|chloroplast;GO:0016021|integral component of membrane	GO:0030246|carbohydrate binding;GO:1990714|hydroxyproline O-galactosyltransferase activity	ko:K20843	GALT2S	0	m.8405|AKT008428:1-1788(+)	complete	PF00337.19|Gal-bind_lectin|Galactoside-binding lectin|AKT008428.ti|m.8405:109-313;PF01762.18|Galactosyl_T|Galactosyltransferase|AKT008428.ti|m.8405:362-542
AKT008811	6.611742624	0.001774564	TP6	GO:0015979|photosynthesis	GO:0009523|photosystem II;GO:0009535|chloroplast thylakoid membrane;GO:0016021|integral component of membrane	GO:0042802|identical protein binding;GO:0051219|phosphoprotein binding	ko:K03542	psbS	path:ko00195;path:ko01100	m.8766|AKT008811:1-825(+)	complete	PF00504.18|Chloroa_b-bind|Chlorophyll A-B binding protein|AKT008811.ti|m.8766:92-218
AKT008875	1.686346656	0.030513328	TP6	0	GO:0005886|plasma membrane;GO:0016021|integral component of membrane	GO:0004714|transmembrane receptor protein tyrosine kinase activity;GO:0005524|ATP binding	_	_	_	m.8830|AKT008875:1-1974(+)	5prime_partial	PF13855.3|LRR_8|Leucine rich repeat|AKT008875.ti|m.8830:76-137;PF00069.22|Pkinase|Protein kinase domain|AKT008875.ti|m.8830:479-642;PF07714.14|Pkinase_Tyr|Protein tyrosine kinase|AKT008875.ti|m.8830:495-646
AKT009122	3.627856644	0.003752638	TP6	GO:0009611|response to wounding;GO:0009737|response to abscisic acid;GO:0009751|response to salicylic acid;GO:0009753|response to jasmonic acid;GO:0042538|hyperosmotic salinity response;GO:0042742|defense response to bacterium;GO:0042938|dipeptide transport;GO:0042939|tripeptide transport;GO:0043201|response to leucine;GO:0080052|response to histidine;GO:0080053|response to phenylalanine	GO:0016021|integral component of membrane	GO:0042937|tripeptide transmembrane transporter activity	_	_	_	m.9049|AKT009122:1-1779(+)	complete	PF00854.18|PTR2|POT family|AKT009122.ti|m.9049:105-522
AKT009422	7.795140121	7.41E-13	TP6	0	GO:0005886|plasma membrane;GO:0016021|integral component of membrane	GO:0051536|iron-sulfur cluster binding	_	_	_	m.9324|AKT009422:1-603(+)	complete	PF04535.9|DUF588|Domain of unknown function (DUF588)|AKT009422.ti|m.9324:31-182
AKT009462	2.263604633	0.011305536	TP6	GO:0007267|cell-cell signaling;GO:0009741|response to brassinosteroid;GO:0009742|brassinosteroid mediated signaling pathway;GO:0019722|calcium-mediated signaling;GO:0045926|negative regulation of growth	GO:0005622|intracellular;GO:0009506|plasmodesma;GO:0048046|apoplast	GO:0005179|hormone activity	_	_	_	_	_	_
AKT009629	2.510817139	0.001582931	TP6	GO:0009409|response to cold;GO:0009737|response to abscisic acid;GO:0042538|hyperosmotic salinity response	GO:0016021|integral component of membrane	_	_	_	_	_	_	_
AKT009712	5.140481768	0.006886104	TP6	GO:0006979|response to oxidative stress;GO:0042744|hydrogen peroxide catabolic process	GO:0005576|extracellular region	GO:0004601|peroxidase activity;GO:0020037|heme binding;GO:0046872|metal ion binding	ko:K00430	E1.11.1.7	path:ko00940;path:ko01100;path:ko01110	m.9615|AKT009712:1-951(+)	complete	PF00141.20|peroxidase|Peroxidase|AKT009712.ti|m.9615:41-280
AKT010757	-4.167646661	4.46E-05	TP6	0	GO:0005576|extracellular region	GO:0005507|copper ion binding;GO:0008447|L-ascorbate oxidase activity	ko:K00423	E1.10.3.3	path:ko00053;path:ko01100	m.726|AKT010757:1-1596(+)	complete	PF00394.19|Cu-oxidase|Multicopper oxidase|AKT010757.ti|m.726:147-278;PF07731.11|Cu-oxidase_2|Multicopper oxidase|AKT010757.ti|m.726:388-504;PF07732.12|Cu-oxidase_3|Multicopper oxidase|AKT010757.ti|m.726:41-88
AKT011430	5.914390284	0.000677129	TP6	GO:0009611|response to wounding	GO:0016021|integral component of membrane	GO:0004497|monooxygenase activity;GO:0005506|iron ion binding;GO:0016705|oxidoreductase activity, acting on paired donors, with incorporation or reduction of molecular oxygen;GO:0020037|heme binding	ko:K20665	CYP94B	0	m.1363|AKT011430:1-1770(+)	complete	PF00067.19|p450|Cytochrome P450|AKT011430.ti|m.1363:159-559
AKT011480	4.28768822	0.004032566	TP6	GO:0043090|amino acid import;GO:0080167|response to karrikin	GO:0005886|plasma membrane;GO:0016021|integral component of membrane	GO:0015171|amino acid transmembrane transporter activity;GO:0015293|symporter activity	_	_	_	m.1414|AKT011480:1-978(+)	complete	PF01490.15|Aa_trans|Transmembrane amino acid transporter protein|AKT011480.ti|m.1414:1-201
AKT011481	5.17231668	0.000101089	TP6	GO:0003333|amino acid transmembrane transport	GO:0005886|plasma membrane;GO:0016021|integral component of membrane	GO:0015171|amino acid transmembrane transporter activity	_	_	_	m.1415|AKT011481:1-408(+)	complete	PF01490.15|Aa_trans|Transmembrane amino acid transporter protein|AKT011481.ti|m.1415:30-131;PF03222.10|Trp_Tyr_perm|Tryptophan/tyrosine permease family|AKT011481.ti|m.1415:33-110
AKT011592	2.800681229	0.008259873	TP6	GO:0006855|drug transmembrane transport	GO:0005773|vacuole;GO:0005774|vacuolar membrane;GO:0016021|integral component of membrane	GO:0015297|antiporter activity	ko:K03327	TC.MATE, SLC47A, norM, mdtK, dinF	0	m.1526|AKT011592:1-1401(+)	complete	PF01554.15|MatE|MatE|AKT011592.ti|m.1526:64-224;PF01554.15|MatE|MatE|AKT011592.ti|m.1526:285-372
AKT012058	-6.704315422	0.000912404	TP6	GO:0006817|phosphate ion transport;GO:0016036|cellular response to phosphate starvation	GO:0005802|trans-Golgi network;GO:0005886|plasma membrane;GO:0016021|integral component of membrane	_	_	_	_	m.1993|AKT012058:575-931(+);m.1992|AKT012058:1-1506(+)	complete;complete	PF03124.11|EXS|EXS family|AKT012058.ti|m.1992:308-478;PF03105.16|SPX|SPX domain|AKT012058.ti|m.1992:24-125;PF03124.11|EXS|EXS family|AKT012058.ti|m.1993:42-113
AKT012421	6.31970324	0.000165766	TP6	0	GO:0016021|integral component of membrane	GO:0005215|transporter activity	_	_	_	m.2358|AKT012421:1-2751(+)	complete	PF00854.18|PTR2|POT family|AKT012421.ti|m.2358:105-305;PF00854.18|PTR2|POT family|AKT012421.ti|m.2358:625-827
AKT013012	-2.455444694	0.020116947	TP6	GO:0009624|response to nematode;GO:0010119|regulation of stomatal movement;GO:0042128|nitrate assimilation;GO:0080168|abscisic acid transport	GO:0005886|plasma membrane;GO:0016021|integral component of membrane	GO:0015293|symporter activity;GO:0090440|abscisic acid transmembrane transporter activity	ko:K14638	SLC15A3_4, PHT	0	m.2925|AKT013012:1-654(+)	internal	PF00854.18|PTR2|POT family|AKT013012.ti|m.2925:126-216
AKT013221	7.435277936	0.000239264	TP6	GO:0030245|cellulose catabolic process;GO:0071555|cell wall organization	GO:0016021|integral component of membrane	GO:0008810|cellulase activity	_	_	_	m.3130|AKT013221:1-1554(+)	complete	PF00759.16|Glyco_hydro_9|Glycosyl hydrolase family 9|AKT013221.ti|m.3130:134-481
AKT013359	-4.084641518	0.01473018	TP6	GO:0009845|seed germination;GO:0009846|pollen germination	GO:0005576|extracellular region	GO:0003993|acid phosphatase activity;GO:0046872|metal ion binding	_	_	_	m.3264|AKT013359:1-1428(+)	complete	PF00149.25|Metallophos|Calcineurin-like phosphoesterase|AKT013359.ti|m.3264:194-406;PF16656.2|Pur_ac_phosph_N|Purple acid Phosphatase, N-terminal domain|AKT013359.ti|m.3264:70-182
AKT013745	2.413319085	0.022566104	TP6	GO:0009736|cytokinin-activated signaling pathway;GO:0009914|hormone transport	GO:0009506|plasmodesma	_	_	_	_	m.3648|AKT013745:1-1164(+)	complete	PF00646.30|F-box|F-box domain|AKT013745.ti|m.3648:2-45
AKT013779	2.226750218	0.01386769	TP6	GO:0046323|glucose import	GO:0005886|plasma membrane;GO:0016021|integral component of membrane	GO:0005351|carbohydrate:proton symporter activity;GO:0005355|glucose transmembrane transporter activity	_	_	_	m.3682|AKT013779:1-1233(+)	complete	PF00083.21|Sugar_tr|Sugar (and other) transporter|AKT013779.ti|m.3682:53-388
AKT014739	-4.013847708	0.000379534	TP6	GO:0003333|amino acid transmembrane transport	GO:0005886|plasma membrane;GO:0016021|integral component of membrane	GO:0015171|amino acid transmembrane transporter activity	_	_	_	m.4607|AKT014739:1-1227(+)	complete	PF01490.15|Aa_trans|Transmembrane amino acid transporter protein|AKT014739.ti|m.4607:26-316;PF01490.15|Aa_trans|Transmembrane amino acid transporter protein|AKT014739.ti|m.4607:320-392;PF03222.10|Trp_Tyr_perm|Tryptophan/tyrosine permease family|AKT014739.ti|m.4607:27-182
AKT014797	-1.260835738	0.014843102	TP6	0	GO:0005576|extracellular region;GO:0016020|membrane	GO:0016787|hydrolase activity	_	_	_	m.4667|AKT014797:1-1203(+)	complete	PF12146.5|Hydrolase_4|Serine aminopeptidase, S33|AKT014797.ti|m.4667:69-175;PF03959.10|FSH1|Serine hydrolase (FSH1)|AKT014797.ti|m.4667:161-239;PF01738.15|DLH|Dienelactone hydrolase family|AKT014797.ti|m.4667:115-229
AKT015037	1.104029533	0.048538194	TP6	0	GO:0016021|integral component of membrane	GO:0016757|transferase activity, transferring glycosyl groups	_	_	_	m.4925|AKT015037:1-1701(+)	5prime_partial	PF01697.24|Glyco_transf_92|Glycosyltransferase family 92|AKT015037.ti|m.4925:274-528;PF13704.3|Glyco_tranf_2_4|Glycosyl transferase family 2|AKT015037.ti|m.4925:285-373
AKT015177	-1.333805043	0.000950587	TP6	GO:0006412|translation	GO:0005730|nucleolus;GO:0005773|vacuole;GO:0009506|plasmodesma;GO:0016020|membrane;GO:0022625|cytosolic large ribosomal subunit;GO:0022626|cytosolic ribosome;GO:0042788|polysomal ribosome	GO:0003735|structural constituent of ribosome	ko:K02880	RP-L17e, RPL17	path:ko03010	m.5067|AKT015177:1-549(+)	complete	PF00237.16|Ribosomal_L22|Ribosomal protein L22p/L17e|AKT015177.ti|m.5067:19-151
AKT015354	2.694557557	2.49E-08	TP6	0	GO:0005783|endoplasmic reticulum;GO:0005886|plasma membrane;GO:0009506|plasmodesma;GO:0012505|endomembrane system;GO:0016021|integral component of membrane	GO:0008289|lipid binding;GO:0046872|metal ion binding	_	_	_	m.5248|AKT015354:484-1611(+)	complete	PF00168.27|C2|C2 domain|AKT015354.ti|m.5248:132-236;PF17047.2|SMP_LBD|Synaptotagmin-like mitochondrial-lipid-binding domain|AKT015354.ti|m.5248:9-118
AKT015361	-3.125226732	0.041209182	TP6	0	GO:0005774|vacuolar membrane;GO:0016021|integral component of membrane	GO:0004427|inorganic diphosphatase activity;GO:0009678|pyrophosphate hydrolysis-driven proton transmembrane transporter activity;GO:0046872|metal ion binding	ko:K01507	ppa	path:ko00190	m.5255|AKT015361:1-1878(+)	5prime_partial	PF03030.13|H_PPase|Inorganic H+ pyrophosphatase|AKT015361.ti|m.5255:54-291;PF03030.13|H_PPase|Inorganic H+ pyrophosphatase|AKT015361.ti|m.5255:298-455;PF03030.13|H_PPase|Inorganic H+ pyrophosphatase|AKT015361.ti|m.5255:453-610
AKT015970	8.172421423	0.0002595	TP6	0	GO:0016021|integral component of membrane	GO:0004497|monooxygenase activity;GO:0005506|iron ion binding;GO:0016705|oxidoreductase activity, acting on paired donors, with incorporation or reduction of molecular oxygen;GO:0020037|heme binding	ko:K20667	CYP716A	0	m.5858|AKT015970:1-876(+)	complete	PF00067.19|p450|Cytochrome P450|AKT015970.ti|m.5858:133-266
AKT016146	-3.364757633	2.04E-08	TP6	GO:0006855|drug transmembrane transport;GO:0071244|cellular response to carbon dioxide;GO:1902456|regulation of stomatal opening	GO:0005886|plasma membrane;GO:0016021|integral component of membrane	GO:0015297|antiporter activity	ko:K03327	TC.MATE, SLC47A, norM, mdtK, dinF	0	m.6037|AKT016146:1-1449(+)	complete	PF01554.15|MatE|MatE|AKT016146.ti|m.6037:38-197;PF01554.15|MatE|MatE|AKT016146.ti|m.6037:260-423
AKT016305	4.993520587	0.003564492	TP6	GO:0010143|cutin biosynthetic process;GO:0016024|CDP-diacylglycerol biosynthetic process	GO:0005783|endoplasmic reticulum;GO:0016020|membrane;GO:0016021|integral component of membrane	GO:0004366|glycerol-3-phosphate O-acyltransferase activity;GO:0016791|phosphatase activity;GO:0090447|glycerol-3-phosphate 2-O-acyltransferase activity;GO:0102420|sn-1-glycerol-3-phosphate C16:0-DCA-CoA acyl transferase activity	ko:K13508	GPAT	path:ko00561;path:ko00564;path:ko01100;path:ko01110	m.6199|AKT016305:1-1542(+)	complete	PF12710.4|HAD|haloacid dehalogenase-like hydrolase|AKT016305.ti|m.6199:26-197;PF01553.18|Acyltransferase|Acyltransferase|AKT016305.ti|m.6199:315-414
AKT016407	4.246561566	0.003005506	TP6	GO:0030245|cellulose catabolic process;GO:0071555|cell wall organization	GO:0005576|extracellular region	GO:0008810|cellulase activity;GO:0030246|carbohydrate binding	_	_	_	m.6304|AKT016407:1-1410(+)	5prime_partial	PF00759.16|Glyco_hydro_9|Glycosyl hydrolase family 9|AKT016407.ti|m.6304:1-330;PF09478.7|CBM49|Carbohydrate binding domain CBM49|AKT016407.ti|m.6304:378-454
AKT016898	7.844757772	0.002885976	TP6	0	GO:0005886|plasma membrane;GO:0016021|integral component of membrane	GO:0004674|protein serine/threonine kinase activity;GO:0005524|ATP binding	_	_	_	m.6799|AKT016898:1-798(+)	complete	PF07714.14|Pkinase_Tyr|Protein tyrosine kinase|AKT016898.ti|m.6799:8-71;PF07714.14|Pkinase_Tyr|Protein tyrosine kinase|AKT016898.ti|m.6799:84-189;PF00069.22|Pkinase|Protein kinase domain|AKT016898.ti|m.6799:5-71
AKT016997	1.887063819	0.000771007	TP6	GO:0006811|ion transport	GO:0016021|integral component of membrane;GO:0031969|chloroplast membrane	_	_	_	_	m.6892|AKT016997:1-2118(+)	complete	PF02714.12|RSN1_7TM|Calcium-dependent channel, 7TM region, putative phosphate|AKT016997.ti|m.6892:352-623;PF13967.3|RSN1_TM|Late exocytosis, associated with Golgi transport|AKT016997.ti|m.6892:5-165;PF14703.3|PHM7_cyt|Cytosolic domain of 10TM putative phosphate transporter|AKT016997.ti|m.6892:187-341
AKT017004	1.819009022	0.036363391	TP6	0	GO:0005886|plasma membrane;GO:0016020|membrane;GO:0016021|integral component of membrane	GO:0015171|amino acid transmembrane transporter activity	ko:K03294	TC.APA	0	m.6899|AKT017004:1-1791(+)	complete	PF13520.3|AA_permease_2|Amino acid permease|AKT017004.ti|m.6899:73-468;PF00324.18|AA_permease|Amino acid permease|AKT017004.ti|m.6899:77-487;PF13906.3|AA_permease_C|C-terminus of AA_permease|AKT017004.ti|m.6899:512-562
AKT017724	1.95069331	0.012346869	TP6	GO:0006468|protein phosphorylation;GO:0006952|defense response	GO:0005886|plasma membrane;GO:0016021|integral component of membrane	GO:0004674|protein serine/threonine kinase activity;GO:0005524|ATP binding;GO:0030246|carbohydrate binding	_	_	_	m.7584|AKT017724:1-1764(+)	complete	PF01453.21|B_lectin|D-mannose binding lectin|AKT017724.ti|m.7584:121-182
AKT018014	9.42082727	7.84E-07	TP6	GO:0016042|lipid catabolic process	GO:0005576|extracellular region	GO:0016788|hydrolase activity, acting on ester bonds	_	_	_	m.7871|AKT018014:1-795(+)	complete	PF00657.19|Lipase_GDSL|GDSL-like Lipase/Acylhydrolase|AKT018014.ti|m.7871:28-224
AKT018260	2.445680466	0.007304637	TP6	GO:0006952|defense response	GO:0016021|integral component of membrane	GO:0005245|voltage-gated calcium channel activity;GO:0005509|calcium ion binding	ko:K16900	TPC1, CCH1	0	m.8116|AKT018260:1-1290(+)	complete	PF00520.28|Ion_trans|Ion transport protein|AKT018260.ti|m.8116:141-325
AKT018288	3.069380355	9.69E-05	TP6	GO:0055074|calcium ion homeostasis;GO:0071472|cellular response to salt stress	GO:0000325|plant-type vacuole;GO:0005773|vacuole;GO:0005774|vacuolar membrane;GO:0005886|plasma membrane;GO:0009506|plasmodesma;GO:0016020|membrane;GO:0016021|integral component of membrane	GO:0005432|calcium:sodium antiporter activity;GO:0005509|calcium ion binding	_	_	_	m.8145|AKT018288:1-1155(+)	complete	PF01699.21|Na_Ca_ex|Sodium/calcium exchanger protein|AKT018288.ti|m.8145:232-375;PF13499.3|EF-hand_7|EF-hand domain pair|AKT018288.ti|m.8145:105-169
AKT018373	1.638347989	0.000906002	TP6	GO:0009861|jasmonic acid and ethylene-dependent systemic resistance;GO:0045088|regulation of innate immune response	GO:0005886|plasma membrane;GO:0009506|plasmodesma;GO:0016021|integral component of membrane	GO:0004674|protein serine/threonine kinase activity;GO:0005524|ATP binding	_	_	_	m.8229|AKT018373:1-2385(+)	complete	PF11721.5|Malectin|Di-glucose binding within endoplasmic reticulum|AKT018373.ti|m.8229:394-574;PF07714.14|Pkinase_Tyr|Protein tyrosine kinase|AKT018373.ti|m.8229:611-652
AKT018724	-2.778397604	2.66E-06	TP6	0	GO:0005783|endoplasmic reticulum;GO:0005886|plasma membrane;GO:0016021|integral component of membrane	GO:0004672|protein kinase activity;GO:0005524|ATP binding	_	_	_	m.8569|AKT018724:1-2496(+)	complete	PF13855.3|LRR_8|Leucine rich repeat|AKT018724.ti|m.8569:114-172;PF13855.3|LRR_8|Leucine rich repeat|AKT018724.ti|m.8569:425-484;PF00560.30|LRR_1|Leucine Rich Repeat|AKT018724.ti|m.8569:114-133;PF00560.30|LRR_1|Leucine Rich Repeat|AKT018724.ti|m.8569:139-160;PF00560.30|LRR_1|Leucine Rich Repeat|AKT018724.ti|m.8569:210-232;PF08263.9|LRRNT_2|Leucine rich repeat N-terminal domain|AKT018724.ti|m.8569:…
AKT018826	1.887592673	0.027348671	TP6	GO:0071555|cell wall organization	GO:0005576|extracellular region;GO:0005618|cell wall;GO:0009505|plant-type cell wall;GO:0009506|plasmodesma	GO:0005199|structural constituent of cell wall	_	_	_	m.8662|AKT018826:1-1074(+)	internal	PF08263.9|LRRNT_2|Leucine rich repeat N-terminal domain|AKT018826.ti|m.8662:47-81
AKT019081	-1.708907236	0.025659705	TP6	0	GO:0005576|extracellular region;GO:0005765|lysosomal membrane;GO:0009505|plant-type cell wall	GO:0004566|beta-glucuronidase activity	ko:K07964	HPSE	path:ko00531;path:ko01100;path:ko05205	m.8862|AKT019081:1-1611(+)	5prime_partial	PF03662.11|Glyco_hydro_79n|Glycosyl hydrolase family 79, N-terminal domain|AKT019081.ti|m.8862:27-342
AKT019159	-6.696553565	0.017588827	TP6	GO:0044550|secondary metabolite biosynthetic process	GO:0016020|membrane;GO:0016021|integral component of membrane	GO:0005506|iron ion binding;GO:0016709|oxidoreductase activity, acting on paired donors, with incorporation or reduction of molecular oxygen, NAD(P)H as one donor, and incorporation of one atom of oxygen;GO:0020037|heme binding	_	_	_	m.8945|AKT019159:1-1044(+)	complete	PF00067.19|p450|Cytochrome P450|AKT019159.ti|m.8945:113-327
AKT019365	-1.680619407	0.045857199	TP6	0	GO:0016021|integral component of membrane	GO:0004497|monooxygenase activity;GO:0005506|iron ion binding;GO:0016705|oxidoreductase activity, acting on paired donors, with incorporation or reduction of molecular oxygen;GO:0020037|heme binding	_	_	_	m.9152|AKT019365:1-1599(+)	complete	PF00067.19|p450|Cytochrome P450|AKT019365.ti|m.9152:41-520
AKT020063	6.011082332	0.002317273	TP6	GO:0006744|ubiquinone biosynthetic process	GO:0005886|plasma membrane;GO:0016021|integral component of membrane	GO:0005524|ATP binding;GO:0016301|kinase activity	ko:K08869	ADCK, ABC1	0	m.64|AKT020063:1-336(+)	internal	PF03109.13|ABC1|ABC1 family|AKT020063.ti|m.64:48-111
AKT020274	1.376670223	0.019012827	TP6	GO:0055074|calcium ion homeostasis;GO:0071472|cellular response to salt stress	GO:0000325|plant-type vacuole;GO:0005773|vacuole;GO:0005774|vacuolar membrane;GO:0005886|plasma membrane;GO:0009506|plasmodesma;GO:0016020|membrane;GO:0016021|integral component of membrane	GO:0005432|calcium:sodium antiporter activity;GO:0005509|calcium ion binding	_	_	_	m.264|AKT020274:1-2043(+)	complete	_
AKT020401	11.00267211	3.47E-13	TP6	GO:0016042|lipid catabolic process	GO:0005576|extracellular region	GO:0016788|hydrolase activity, acting on ester bonds	_	_	_	m.391|AKT020401:1-612(+)	complete	PF00657.19|Lipase_GDSL|GDSL-like Lipase/Acylhydrolase|AKT020401.ti|m.391:18-194
AKT020907	2.550171687	0.011840679	TP6	GO:0006468|protein phosphorylation;GO:0009620|response to fungus;GO:0045087|innate immune response	GO:0005886|plasma membrane;GO:0016021|integral component of membrane	GO:0004674|protein serine/threonine kinase activity;GO:0005516|calmodulin binding;GO:0005524|ATP binding;GO:0030246|carbohydrate binding	_	_	_	m.867|AKT020907:1-1305(+)	complete	PF01453.21|B_lectin|D-mannose binding lectin|AKT020907.ti|m.867:76-184;PF08276.8|PAN_2|PAN-like domain|AKT020907.ti|m.867:325-361;PF00954.17|S_locus_glycop|S-locus glycoprotein domain|AKT020907.ti|m.867:215-275
AKT020940	1.688308298	0.005385182	TP6	GO:0005975|carbohydrate metabolic process;GO:0006952|defense response;GO:0071555|cell wall organization	GO:0005576|extracellular region;GO:0005618|cell wall;GO:0005886|plasma membrane;GO:0009506|plasmodesma;GO:0031225|anchored component of membrane;GO:0046658|anchored component of plasma membrane	GO:0004553|hydrolase activity, hydrolyzing O-glycosyl compounds;GO:0030247|polysaccharide binding;GO:0042973|glucan endo-1,3-beta-D-glucosidase activity	_	_	_	m.900|AKT020940:1-1434(+)	complete	PF00332.15|Glyco_hydro_17|Glycosyl hydrolases family 17|AKT020940.ti|m.900:25-344;PF07983.10|X8|X8 domain|AKT020940.ti|m.900:367-435
AKT021215	2.42284681	0.005680738	TP6	GO:0006623|protein targeting to vacuole;GO:0006813|potassium ion transport;GO:0006885|regulation of pH;GO:0015672|monovalent inorganic cation transport;GO:0030007|cellular potassium ion homeostasis;GO:0030104|water homeostasis	GO:0005783|endoplasmic reticulum;GO:0012505|endomembrane system;GO:0016021|integral component of membrane	GO:0015299|solute:proton antiporter activity	_	_	_	m.1177|AKT021215:1-2352(+)	complete	PF00999.18|Na_H_Exchanger|Sodium/hydrogen exchanger family|AKT021215.ti|m.1177:35-427
AKT021324	6.796759654	0.00172596	TP6	GO:0006952|defense response;GO:0009607|response to biotic stimulus	GO:0005886|plasma membrane;GO:0016021|integral component of membrane	GO:0005516|calmodulin binding	ko:K08472	MLO	0	m.1287|AKT021324:1-1650(+)	complete	PF03094.12|Mlo|Mlo family|AKT021324.ti|m.1287:10-486
AKT021599	4.389974656	0.015108673	TP6	GO:0048544|recognition of pollen	GO:0016021|integral component of membrane	GO:0004674|protein serine/threonine kinase activity;GO:0005524|ATP binding	_	_	_	m.1562|AKT021599:1-1671(+)	complete	PF01453.21|B_lectin|D-mannose binding lectin|AKT021599.ti|m.1562:78-166;PF00954.17|S_locus_glycop|S-locus glycoprotein domain|AKT021599.ti|m.1562:254-316;PF08276.8|PAN_2|PAN-like domain|AKT021599.ti|m.1562:333-391
AKT021791	4.817558364	6.07E-05	TP6	0	GO:0016021|integral component of membrane	GO:0008519|ammonium transmembrane transporter activity	ko:K03320	amt, AMT, MEP	0	m.1759|AKT021791:1-1611(+)	complete	PF00909.18|Ammonium_transp|Ammonium Transporter Family|AKT021791.ti|m.1759:31-454
AKT022113	-7.53385524	0.035013922	TP6	GO:0006810|transport	GO:0005886|plasma membrane;GO:0016021|integral component of membrane	GO:0022857|transmembrane transporter activity	_	_	_	m.2057|AKT022113:1-654(+)	complete	_
AKT023084	6.813945199	0.000761333	TP6	GO:0008654|phospholipid biosynthetic process;GO:0009908|flower development;GO:0010143|cutin biosynthetic process	GO:0016020|membrane;GO:0016021|integral component of membrane	GO:0016791|phosphatase activity;GO:0090447|glycerol-3-phosphate 2-O-acyltransferase activity;GO:0102419|sn-2-glycerol-3-phosphate omega-OH-C22:0-CoA acyl transferase activity	ko:K13508	GPAT	path:ko00561;path:ko00564;path:ko01100;path:ko01110	m.2931|AKT023084:1-1470(+)	3prime_partial	PF12710.4|HAD|haloacid dehalogenase-like hydrolase|AKT023084.ti|m.2931:24-202;PF01553.18|Acyltransferase|Acyltransferase|AKT023084.ti|m.2931:298-390
AKT023620	7.285711279	9.55E-05	TP6	GO:0006810|transport	GO:0005774|vacuolar membrane;GO:0016021|integral component of membrane	_	ko:K15289	SLC35F5	0	m.3413|AKT023620:1-1278(+)	complete	PF00892.17|EamA|EamA-like transporter family|AKT023620.ti|m.3413:155-224;PF06027.9|SLC35F|Solute carrier family 35|AKT023620.ti|m.3413:174-317
AKT024099	7.627444955	3.89E-05	TP6	0	GO:0016020|membrane;GO:0016021|integral component of membrane	GO:0015079|potassium ion transmembrane transporter activity	ko:K03549	kup	0	m.3844|AKT024099:1-1974(+)	3prime_partial	PF02705.13|K_trans|K+ potassium transporter|AKT024099.ti|m.3844:58-632
AKT024179	-1.252643757	0.001008802	TP6	GO:0006412|translation	GO:0005730|nucleolus;GO:0005829|cytosol;GO:0005886|plasma membrane;GO:0009506|plasmodesma;GO:0016020|membrane;GO:0022625|cytosolic large ribosomal subunit;GO:0022626|cytosolic ribosome;GO:0042788|polysomal ribosome	GO:0003729|mRNA binding;GO:0003735|structural constituent of ribosome	ko:K02885	RP-L19e, RPL19	path:ko03010	m.3923|AKT024179:1-495(+)	complete	PF01280.17|Ribosomal_L19e|Ribosomal protein L19e|AKT024179.ti|m.3923:4-101
AKT024671	4.393941372	0.046010509	TP6	GO:0031348|negative regulation of defense response;GO:0042742|defense response to bacterium;GO:0060548|negative regulation of cell death	GO:0005886|plasma membrane;GO:0009506|plasmodesma;GO:0016021|integral component of membrane	GO:0004672|protein kinase activity;GO:0005524|ATP binding;GO:0016301|kinase activity;GO:0033612|receptor serine/threonine kinase binding	_	_	_	m.4400|AKT024671:1-618(+)	complete	PF08263.9|LRRNT_2|Leucine rich repeat N-terminal domain|AKT024671.ti|m.4400:13-55;PF00560.30|LRR_1|Leucine Rich Repeat|AKT024671.ti|m.4400:111-132
AKT025046	4.643734275	0.028508916	TP6	GO:0006863|purine nucleobase transport;GO:0009624|response to nematode	GO:0016020|membrane;GO:0016021|integral component of membrane	GO:0005345|purine nucleobase transmembrane transporter activity	_	_	_	m.4738|AKT025046:1-780(+)	complete	PF16913.2|PUNUT|Purine nucleobase transmembrane transport|AKT025046.ti|m.4738:1-220
AKT025197	-5.489594369	0.033208674	TP6	GO:0044550|secondary metabolite biosynthetic process	GO:0016020|membrane;GO:0016021|integral component of membrane	GO:0005506|iron ion binding;GO:0016709|oxidoreductase activity, acting on paired donors, with incorporation or reduction of molecular oxygen, NAD(P)H as one donor, and incorporation of one atom of oxygen;GO:0020037|heme binding	_	_	_	m.4874|AKT025197:1-1404(+)	5prime_partial	PF00067.19|p450|Cytochrome P450|AKT025197.ti|m.4874:57-124;PF00067.19|p450|Cytochrome P450|AKT025197.ti|m.4874:147-447
AKT000028	-6.389058	1.48E-06	TP7	GO:0042545|cell wall modification;GO:0045490|pectin catabolic process	GO:0005576|extracellular region;GO:0005618|cell wall	GO:0004857|enzyme inhibitor activity;GO:0030599|pectinesterase activity;GO:0045330|aspartyl esterase activity	ko:K01051	E3.1.1.11	path:ko00040;path:ko01100	m.28|AKT000028:1-1737(+)	complete	PF01095.16|Pectinesterase|Pectinesterase|AKT000028.ti|m.28:267-563;PF04043.12|PMEI|Plant invertase/pectin methylesterase inhibitor|AKT000028.ti|m.28:60-216
AKT000030	-6.8877903	0.03377392	TP7	GO:0042545|cell wall modification;GO:0045490|pectin catabolic process	GO:0005576|extracellular region;GO:0005618|cell wall;GO:0071944|cell periphery	GO:0030599|pectinesterase activity;GO:0045330|aspartyl esterase activity;GO:0046910|pectinesterase inhibitor activity	_	_	_	m.30|AKT000030:1-1236(+)	complete	PF01095.16|Pectinesterase|Pectinesterase|AKT000030.ti|m.30:64-346
AKT005975	-2.6463772	0.00026037	TP7	GO:0042545|cell wall modification;GO:0045490|pectin catabolic process	GO:0005576|extracellular region;GO:0005618|cell wall;GO:0071944|cell periphery	GO:0030599|pectinesterase activity;GO:0045330|aspartyl esterase activity;GO:0046910|pectinesterase inhibitor activity	_	_	_	m.5954|AKT005975:1-1662(+)	complete	PF01095.16|Pectinesterase|Pectinesterase|AKT005975.ti|m.5954:241-546;PF04043.12|PMEI|Plant invertase/pectin methylesterase inhibitor|AKT005975.ti|m.5954:49-193
AKT018104	-2.6832682	0.00122176	TP7	GO:0009835|fruit ripening;GO:0042545|cell wall modification;GO:0045490|pectin catabolic process	GO:0005576|extracellular region;GO:0005618|cell wall;GO:0071944|cell periphery	GO:0030599|pectinesterase activity;GO:0045330|aspartyl esterase activity;GO:0046910|pectinesterase inhibitor activity	ko:K01051	E3.1.1.11	path:ko00040;path:ko01100	m.7961|AKT018104:1-1104(+)	complete	PF01095.16|Pectinesterase|Pectinesterase|AKT018104.ti|m.7961:235-318;PF04043.12|PMEI|Plant invertase/pectin methylesterase inhibitor|AKT018104.ti|m.7961:56-172
AKT019634	-2.5789393	0.03843016	TP7	GO:0042545|cell wall modification;GO:0045490|pectin catabolic process	GO:0005618|cell wall;GO:0016021|integral component of membrane;GO:0071944|cell periphery	GO:0030599|pectinesterase activity;GO:0045330|aspartyl esterase activity;GO:0046910|pectinesterase inhibitor activity	_	_	_	m.9419|AKT019634:1-1311(+)	complete	PF01095.16|Pectinesterase|Pectinesterase|AKT019634.ti|m.9419:129-419;PF04043.12|PMEI|Plant invertase/pectin methylesterase inhibitor|AKT019634.ti|m.9419:7-84
AKT024167	2.71385943	0.00857887	TP7	GO:0042545|cell wall modification;GO:0045490|pectin catabolic process	GO:0005576|extracellular region;GO:0005618|cell wall;GO:0071944|cell periphery	GO:0030599|pectinesterase activity;GO:0045330|aspartyl esterase activity;GO:0046910|pectinesterase inhibitor activity	ko:K01051	E3.1.1.11	path:ko00040;path:ko01100	m.3911|AKT024167:1-1686(+)	complete	PF01095.16|Pectinesterase|Pectinesterase|AKT024167.ti|m.3911:31-319;PF01095.16|Pectinesterase|Pectinesterase|AKT024167.ti|m.3911:331-545
AKT024169	2.99078344	0.03674421	TP7	GO:0009409|response to cold;GO:0009620|response to fungus;GO:0009741|response to brassinosteroid;GO:0042545|cell wall modification;GO:0045490|pectin catabolic process	GO:0005576|extracellular region;GO:0005618|cell wall;GO:0071944|cell periphery	GO:0030599|pectinesterase activity;GO:0045330|aspartyl esterase activity;GO:0046910|pectinesterase inhibitor activity	ko:K01051	E3.1.1.11	path:ko00040;path:ko01100	m.3913|AKT024169:1-1017(+)	complete	PF01095.16|Pectinesterase|Pectinesterase|AKT024169.ti|m.3913:225-316;PF04043.12|PMEI|Plant invertase/pectin methylesterase inhibitor|AKT024169.ti|m.3913:39-185
AKT008327	-2.6499888	0.0196904	TP7	GO:0005975|carbohydrate metabolic process;GO:0071555|cell wall organization	GO:0005576|extracellular region;GO:0009505|plant-type cell wall	GO:0004650|polygalacturonase activity	_	_	_	m.8310|AKT008327:1-1299(+)	complete	PF00295.14|Glyco_hydro_28|Glycosyl hydrolases family 28|AKT008327.ti|m.8310:64-386
AKT000199	-3.3869149	0.04069102	TP7	GO:0009926|auxin polar transport;GO:0009934|regulation of meristem structural organization;GO:0009963|positive regulation of flavonoid biosynthetic process;GO:0010223|secondary shoot formation;GO:0016117|carotenoid biosynthetic process	GO:0016021|integral component of membrane	GO:0004497|monooxygenase activity;GO:0005506|iron ion binding;GO:0016705|oxidoreductase activity, acting on paired donors, with incorporation or reduction of molecular oxygen;GO:0020037|heme binding	ko:K20771	CYP711A1	0	m.198|AKT000199:1-1551(+)	complete	PF00067.19|p450|Cytochrome P450|AKT000199.ti|m.198:37-496
AKT000463	-7.2720775	0.00742272	TP7	GO:0055072|iron ion homeostasis;GO:0070574|cadmium ion transmembrane transport	GO:0012505|endomembrane system;GO:0016021|integral component of membrane	GO:0015086|cadmium ion transmembrane transporter activity	_	_	_	m.432|AKT000463:1-1458(+)	complete	PF01566.15|Nramp|Natural resistance-associated macrophage protein|AKT000463.ti|m.432:147-291;PF01566.15|Nramp|Natural resistance-associated macrophage protein|AKT000463.ti|m.432:295-377
AKT001438	-5.6801968	0.02489964	TP7	GO:0015689|molybdate ion transport;GO:0090414|molybdate ion export from vacuole	GO:0005773|vacuole;GO:0009705|plant-type vacuole membrane;GO:0016021|integral component of membrane	GO:0015098|molybdate ion transmembrane transporter activity	_	_	_	m.1410|AKT001438:1-399(+)	complete	PF16983.2|MFS_MOT1|Molybdate transporter of MFS superfamily|AKT001438.ti|m.1410:1-65
AKT001439	-4.4597482	0.00121593	TP7	GO:0015689|molybdate ion transport	GO:0005739|mitochondrion;GO:0005773|vacuole;GO:0016021|integral component of membrane;GO:0031966|mitochondrial membrane	GO:0015098|molybdate ion transmembrane transporter activity	_	_	_	m.1411|AKT001439:1-741(+)	complete	PF16983.2|MFS_MOT1|Molybdate transporter of MFS superfamily|AKT001439.ti|m.1411:13-128
AKT001635	-3.6533426	4.47E-08	TP7	GO:0006820|anion transport;GO:0010150|leaf senescence;GO:0050982|detection of mechanical stimulus;GO:0097468|programmed cell death in response to reactive oxygen species	GO:0005886|plasma membrane;GO:0016021|integral component of membrane	GO:0008381|mechanosensitive ion channel activity	_	_	_	m.1607|AKT001635:1-2343(+)	complete	PF00924.15|MS_channel|Mechanosensitive ion channel|AKT001635.ti|m.1607:552-687
AKT001840	-1.3184429	0.03005426	TP7	GO:0005975|carbohydrate metabolic process	GO:0005576|extracellular region;GO:0005829|cytosol	GO:0004556|alpha-amylase activity;GO:0005509|calcium ion binding;GO:0103025|alpha-amylase activity (releasing maltohexaose)	ko:K01176	AMY, amyA, malS	path:ko00500;path:ko01100;path:ko04973	m.1824|AKT001840:1-1230(+)	complete	PF07821.9|Alpha-amyl_C2|Alpha-amylase C-terminal beta-sheet domain|AKT001840.ti|m.1824:352-408;PF00128.21|Alpha-amylase|Alpha amylase, catalytic domain|AKT001840.ti|m.1824:42-329
AKT002047	-4.6849489	3.13E-06	TP7	GO:0000162|tryptophan biosynthetic process;GO:0006952|defense response;GO:0009734|auxin-activated signaling pathway;GO:0009826|unidimensional cell growth;GO:0009834|plant-type secondary cell wall biogenesis;GO:0009851|auxin biosynthetic process;GO:0010315|auxin efflux;GO:0071555|cell wall organization;GO:0090355|positive regulation of auxin metabolic process;GO:0090358|positive regulation of tryp…	GO:0005774|vacuolar membrane;GO:0005886|plasma membrane;GO:0009705|plant-type vacuole membrane;GO:0016021|integral component of membrane	GO:0022857|transmembrane transporter activity	_	_	_	m.2040|AKT002047:1-1113(+)	complete	PF00892.17|EamA|EamA-like transporter family|AKT002047.ti|m.2040:185-323
AKT002232	-4.4817575	0.00330018	TP7	GO:0006979|response to oxidative stress;GO:0042744|hydrogen peroxide catabolic process	GO:0005576|extracellular region	GO:0004601|peroxidase activity;GO:0020037|heme binding;GO:0046872|metal ion binding	ko:K00430	E1.11.1.7	path:ko00940;path:ko01100;path:ko01110	m.2222|AKT002232:1-351(+)	5prime_partial	PF00141.20|peroxidase|Peroxidase|AKT002232.ti|m.2222:1-56
AKT002260	-1.0735854	0.00239072	TP7	GO:0009409|response to cold;GO:0009414|response to water deprivation;GO:0009737|response to abscisic acid;GO:0042538|hyperosmotic salinity response	GO:0016021|integral component of membrane	_	_	_	_	m.2250|AKT002260:1-1275(+)	complete	PF13456.3|RVT_3|Reverse transcriptase-like|AKT002260.ti|m.2250:272-390;PF03134.16|TB2_DP1_HVA22|TB2/DP1, HVA22 family|AKT002260.ti|m.2250:27-103
AKT003946	-2.9434112	5.05E-08	TP7	GO:0006810|transport;GO:0009734|auxin-activated signaling pathway;GO:0009926|auxin polar transport;GO:0010252|auxin homeostasis;GO:0048830|adventitious root development	GO:0005783|endoplasmic reticulum;GO:0009921|auxin efflux carrier complex;GO:0016020|membrane;GO:0016021|integral component of membrane	GO:0005215|transporter activity;GO:0010329|auxin efflux transmembrane transporter activity	ko:K13947	PIN	0	m.3896|AKT003946:1-1806(+)	complete	PF03547.15|Mem_trans|Membrane transport protein|AKT003946.ti|m.3896:9-548;PF03547.15|Mem_trans|Membrane transport protein|AKT003946.ti|m.3896:555-596
AKT003999	-2.7230275	0.00021705	TP7	0	GO:0005576|extracellular region;GO:0005773|vacuole	GO:0003993|acid phosphatase activity;GO:0046872|metal ion binding	ko:K14379	ACP5	path:ko00740;path:ko01100;path:ko04142;path:ko04380;path:ko05323	m.3945|AKT003999:1-1056(+)	complete	PF00149.25|Metallophos|Calcineurin-like phosphoesterase|AKT003999.ti|m.3945:53-272
AKT004052	-2.9099367	1.16E-05	TP7	GO:0006811|ion transport;GO:0055072|iron ion homeostasis	GO:0016021|integral component of membrane	GO:0005215|transporter activity	_	_	_	m.3994|AKT004052:1-1287(+)	5prime_partial	PF01566.15|Nramp|Natural resistance-associated macrophage protein|AKT004052.ti|m.3994:33-242;PF01566.15|Nramp|Natural resistance-associated macrophage protein|AKT004052.ti|m.3994:240-331
AKT004649	-2.2992815	0.03130707	TP7	0	GO:0016021|integral component of membrane	GO:0004674|protein serine/threonine kinase activity;GO:0005524|ATP binding	_	_	_	m.4590|AKT004649:1-2313(+)	complete	PF00069.22|Pkinase|Protein kinase domain|AKT004649.ti|m.4590:469-759;PF07714.14|Pkinase_Tyr|Protein tyrosine kinase|AKT004649.ti|m.4590:477-622;PF07714.14|Pkinase_Tyr|Protein tyrosine kinase|AKT004649.ti|m.4590:658-761;PF08263.9|LRRNT_2|Leucine rich repeat N-terminal domain|AKT004649.ti|m.4590:36-75
AKT004663	-1.5564578	0.00121593	TP7	0	GO:0005886|plasma membrane;GO:0016021|integral component of membrane	GO:0004672|protein kinase activity;GO:0005524|ATP binding	_	_	_	m.4605|AKT004663:1-1950(+)	complete	PF00069.22|Pkinase|Protein kinase domain|AKT004663.ti|m.4605:376-629;PF07714.14|Pkinase_Tyr|Protein tyrosine kinase|AKT004663.ti|m.4605:376-629;PF13855.3|LRR_8|Leucine rich repeat|AKT004663.ti|m.4605:120-179;PF00560.30|LRR_1|Leucine Rich Repeat|AKT004663.ti|m.4605:120-142;PF00560.30|LRR_1|Leucine Rich Repeat|AKT004663.ti|m.4605:144-163
AKT005231	-3.7068662	0.01618103	TP7	GO:0009733|response to auxin;GO:0009734|auxin-activated signaling pathway;GO:0055085|transmembrane transport	GO:0005789|endoplasmic reticulum membrane;GO:0016021|integral component of membrane	_	_	_	_	m.5200|AKT005231:1-2310(+)	complete	PF03547.15|Mem_trans|Membrane transport protein|AKT005231.ti|m.5200:42-219;PF03547.15|Mem_trans|Membrane transport protein|AKT005231.ti|m.5200:231-499;PF03547.15|Mem_trans|Membrane transport protein|AKT005231.ti|m.5200:502-760
AKT005266	-8.8692294	0.00104311	TP7	GO:0009737|response to abscisic acid;GO:0009773|photosynthetic electron transport in photosystem I	GO:0009295|nucleoid;GO:0009507|chloroplast;GO:0009508|plastid chromosome;GO:0009534|chloroplast thylakoid;GO:0009535|chloroplast thylakoid membrane;GO:0009579|thylakoid;GO:0009941|chloroplast envelope;GO:0016021|integral component of membrane;GO:0030093|chloroplast photosystem I	GO:0003677|DNA binding;GO:0019904|protein domain specific binding	_	_	_	m.5237|AKT005266:1-495(+)	complete	PF14159.3|CAAD|CAAD domains of cyanobacterial aminoacyl-tRNA synthetase|AKT005266.ti|m.5237:78-162
AKT005276	-2.0966051	0.00930755	TP7	GO:0006952|defense response	GO:0005789|endoplasmic reticulum membrane;GO:0009506|plasmodesma;GO:0016021|integral component of membrane;GO:0046658|anchored component of plasma membrane	_	_	_	_	m.5246|AKT005276:1-633(+)	complete	PF03168.10|LEA_2|Late embryogenesis abundant protein|AKT005276.ti|m.5246:84-183
AKT005631	-1.7718967	0.03586025	TP7	GO:0009554|megasporogenesis;GO:0009734|auxin-activated signaling pathway;GO:0009933|meristem structural organization;GO:0009934|regulation of meristem structural organization;GO:0009956|radial pattern formation;GO:0010015|root morphogenesis;GO:0010305|leaf vascular tissue pattern formation	GO:0005886|plasma membrane;GO:0009506|plasmodesma;GO:0016021|integral component of membrane	_	_	_	_	m.5606|AKT005631:1-810(+)	complete	PF00335.17|Tetraspannin|Tetraspanin family|AKT005631.ti|m.5606:6-250
AKT005684	-1.7487324	0.02704482	TP7	0	GO:0005576|extracellular region;GO:0016020|membrane	GO:0016787|hydrolase activity	_	_	_	m.5654|AKT005684:1-1083(+)	complete	PF12146.5|Hydrolase_4|Serine aminopeptidase, S33|AKT005684.ti|m.5654:69-175
AKT005736	-3.0452575	0.0206416	TP7	GO:0006820|anion transport;GO:0010150|leaf senescence;GO:0050982|detection of mechanical stimulus;GO:0097468|programmed cell death in response to reactive oxygen species	GO:0005886|plasma membrane;GO:0016021|integral component of membrane	GO:0008381|mechanosensitive ion channel activity	_	_	_	m.5710|AKT005736:1-1866(+)	5prime_partial	PF00924.15|MS_channel|Mechanosensitive ion channel|AKT005736.ti|m.5710:455-523
AKT005895	-4.5408383	0.03251591	TP7	GO:0009416|response to light stimulus;GO:0009768|photosynthesis, light harvesting in photosystem I;GO:0018298|protein-chromophore linkage	GO:0009523|photosystem II;GO:0009535|chloroplast thylakoid membrane;GO:0009941|chloroplast envelope;GO:0010287|plastoglobule;GO:0016021|integral component of membrane	GO:0016168|chlorophyll binding;GO:0031409|pigment binding	ko:K08917	LHCB6	path:ko00196;path:ko01100	m.5870|AKT005895:1-783(+)	complete	PF00504.18|Chloroa_b-bind|Chlorophyll A-B binding protein|AKT005895.ti|m.5870:72-248
AKT005938	-3.5204712	0.0240284	TP7	GO:0006979|response to oxidative stress;GO:0009664|plant-type cell wall organization;GO:0042744|hydrogen peroxide catabolic process	GO:0005576|extracellular region;GO:0005618|cell wall;GO:0005773|vacuole;GO:0009505|plant-type cell wall;GO:0009506|plasmodesma;GO:0016020|membrane	GO:0004601|peroxidase activity;GO:0020037|heme binding;GO:0046872|metal ion binding	ko:K00430	E1.11.1.7	path:ko00940;path:ko01100;path:ko01110	m.5915|AKT005938:1-996(+)	complete	PF00141.20|peroxidase|Peroxidase|AKT005938.ti|m.5915:55-147;PF00141.20|peroxidase|Peroxidase|AKT005938.ti|m.5915:152-274
AKT006675	-3.1732075	0.03398324	TP7	0	GO:0005886|plasma membrane;GO:0016021|integral component of membrane	GO:0080054|low-affinity nitrate transmembrane transporter activity	_	_	_	m.6663|AKT006675:1-1467(+)	complete	PF00854.18|PTR2|POT family|AKT006675.ti|m.6663:99-476
AKT006727	3.68995861	1.47E-06	TP7	GO:0009699|phenylpropanoid biosynthetic process;GO:0009809|lignin biosynthetic process;GO:0010224|response to UV-B	GO:0005783|endoplasmic reticulum;GO:0016020|membrane;GO:0016021|integral component of membrane	GO:0004497|monooxygenase activity;GO:0005506|iron ion binding;GO:0016709|oxidoreductase activity, acting on paired donors, with incorporation or reduction of molecular oxygen, NAD(P)H as one donor, and incorporation of one atom of oxygen;GO:0020037|heme binding	ko:K09755	CYP84A, F5H	path:ko00940;path:ko01100;path:ko01110	m.6713|AKT006727:1-915(+)	complete	PF00067.19|p450|Cytochrome P450|AKT006727.ti|m.6713:9-222
AKT007832	-5.8571103	0.005168	TP7	GO:0000162|tryptophan biosynthetic process;GO:0006952|defense response;GO:0009734|auxin-activated signaling pathway;GO:0009826|unidimensional cell growth;GO:0009834|plant-type secondary cell wall biogenesis;GO:0009851|auxin biosynthetic process;GO:0010315|auxin efflux;GO:0071555|cell wall organization;GO:0090355|positive regulation of auxin metabolic process;GO:0090358|positive regulation of tryp…	GO:0005774|vacuolar membrane;GO:0005886|plasma membrane;GO:0009705|plant-type vacuole membrane;GO:0016021|integral component of membrane	GO:0022857|transmembrane transporter activity	_	_	_	m.7823|AKT007832:1-459(+)	5prime_partial	PF00892.17|EamA|EamA-like transporter family|AKT007832.ti|m.7823:39-148
AKT008202	-2.6243337	0.00663505	TP7	0	GO:0016021|integral component of membrane	GO:0004674|protein serine/threonine kinase activity;GO:0005524|ATP binding	_	_	_	m.8186|AKT008202:1-2790(+)	complete	PF12819.4|Malectin_like|Carbohydrate-binding protein of the ER|AKT008202.ti|m.8186:28-361;PF07714.14|Pkinase_Tyr|Protein tyrosine kinase|AKT008202.ti|m.8186:609-809;PF00069.22|Pkinase|Protein kinase domain|AKT008202.ti|m.8186:610-812
AKT008299	1.57734391	0.00722013	TP7	GO:0015706|nitrate transport;GO:0042128|nitrate assimilation;GO:0071249|cellular response to nitrate	GO:0005886|plasma membrane;GO:0009705|plant-type vacuole membrane;GO:0016021|integral component of membrane	GO:0015112|nitrate transmembrane transporter activity	ko:K02575	NRT, narK, nrtP, nasA	path:ko00910	m.8281|AKT008299:1-663(+)	complete	PF07690.13|MFS_1|Major Facilitator Superfamily|AKT008299.ti|m.8281:32-164
AKT008610	-7.7703577	0.00016715	TP7	GO:0008284|positive regulation of cell population proliferation;GO:0035265|organ growth;GO:0040009|regulation of growth rate;GO:0044550|secondary metabolite biosynthetic process;GO:0046622|positive regulation of organ growth;GO:0048437|floral organ development	GO:0005783|endoplasmic reticulum;GO:0016020|membrane;GO:0016021|integral component of membrane	GO:0005506|iron ion binding;GO:0016709|oxidoreductase activity, acting on paired donors, with incorporation or reduction of molecular oxygen, NAD(P)H as one donor, and incorporation of one atom of oxygen;GO:0020037|heme binding	_	_	_	m.8585|AKT008610:1-1023(+)	complete	PF00067.19|p450|Cytochrome P450|AKT008610.ti|m.8585:55-314
AKT009422	3.42004305	0.0489255	TP7	0	GO:0005886|plasma membrane;GO:0016021|integral component of membrane	GO:0051536|iron-sulfur cluster binding	_	_	_	m.9324|AKT009422:1-603(+)	complete	PF04535.9|DUF588|Domain of unknown function (DUF588)|AKT009422.ti|m.9324:31-182
AKT009668	-3.467149	0.02833695	TP7	GO:0009845|seed germination;GO:0046355|mannan catabolic process	GO:0005576|extracellular region	GO:0016985|mannan endo-1,4-beta-mannosidase activity	ko:K19355	MAN	path:ko00051	m.9568|AKT009668:1-1047(+)	complete	PF00150.15|Cellulase|Cellulase (glycosyl hydrolase family 5)|AKT009668.ti|m.9568:94-264
AKT009861	-2.8187795	3.50E-08	TP7	GO:0006865|amino acid transport;GO:0009734|auxin-activated signaling pathway	GO:0005886|plasma membrane;GO:0016021|integral component of membrane	GO:0015293|symporter activity	ko:K13946	AUX1, LAX	path:ko04075	m.9765|AKT009861:1-1431(+)	complete	PF01490.15|Aa_trans|Transmembrane amino acid transporter protein|AKT009861.ti|m.9765:41-433
AKT010368	-5.7138041	0.0018666	TP7	GO:0009767|photosynthetic electron transport chain;GO:0009768|photosynthesis, light harvesting in photosystem I	GO:0009507|chloroplast;GO:0009522|photosystem I;GO:0009535|chloroplast thylakoid membrane;GO:0009579|thylakoid;GO:0016021|integral component of membrane	_	ko:K14332	psaO	path:ko00195	_	_	_
AKT010394	-2.3627166	0.00121593	TP7	GO:0051607|defense response to virus	GO:0009506|plasmodesma;GO:0016021|integral component of membrane;GO:0046658|anchored component of plasma membrane	_	_	_	_	m.380|AKT010394:1-627(+)	complete	PF03168.10|LEA_2|Late embryogenesis abundant protein|AKT010394.ti|m.380:74-177
AKT010913	2.87512437	0.00090703	TP7	0	GO:0005886|plasma membrane;GO:0016021|integral component of membrane	GO:0022857|transmembrane transporter activity	_	_	_	m.868|AKT010913:1-1584(+)	5prime_partial	PF03169.12|OPT|OPT oligopeptide transporter protein|AKT010913.ti|m.868:31-89;PF03169.12|OPT|OPT oligopeptide transporter protein|AKT010913.ti|m.868:86-499
AKT011480	1.59570686	0.02309041	TP7	GO:0043090|amino acid import;GO:0080167|response to karrikin	GO:0005886|plasma membrane;GO:0016021|integral component of membrane	GO:0015171|amino acid transmembrane transporter activity;GO:0015293|symporter activity	_	_	_	m.1414|AKT011480:1-978(+)	complete	PF01490.15|Aa_trans|Transmembrane amino acid transporter protein|AKT011480.ti|m.1414:1-201
AKT011481	1.70327641	0.01416865	TP7	GO:0003333|amino acid transmembrane transport	GO:0005886|plasma membrane;GO:0016021|integral component of membrane	GO:0015171|amino acid transmembrane transporter activity	_	_	_	m.1415|AKT011481:1-408(+)	complete	PF01490.15|Aa_trans|Transmembrane amino acid transporter protein|AKT011481.ti|m.1415:30-131;PF03222.10|Trp_Tyr_perm|Tryptophan/tyrosine permease family|AKT011481.ti|m.1415:33-110
AKT012154	-1.2030701	0.03930938	TP7	0	GO:0005576|extracellular region;GO:0005618|cell wall	_	_	_	_	m.2084|AKT012154:1-1170(+);m.2085|AKT012154:3-305(+)	complete;5prime_partial	PF00314.14|Thaumatin|Thaumatin family|AKT012154.ti|m.2084:86-159;PF00314.14|Thaumatin|Thaumatin family|AKT012154.ti|m.2084:227-384;PF00314.14|Thaumatin|Thaumatin family|AKT012154.ti|m.2085:35-87
AKT012206	-2.6133209	0.00012508	TP7	0	GO:0005576|extracellular region	GO:0004185|serine-type carboxypeptidase activity	ko:K16298	SCPL-IV	0	m.2136|AKT012206:1-1383(+)	complete	PF00450.19|Peptidase_S10|Serine carboxypeptidase|AKT012206.ti|m.2136:92-443
AKT012765	-4.8810227	0.03930938	TP7	GO:0006623|protein targeting to vacuole	GO:0000326|protein storage vacuole;GO:0005783|endoplasmic reticulum;GO:0005789|endoplasmic reticulum membrane;GO:0005886|plasma membrane;GO:0016021|integral component of membrane;GO:0032586|protein storage vacuole membrane	_	_	_	_	m.2686|AKT012765:1-468(+)	complete	PF00168.27|C2|C2 domain|AKT012765.ti|m.2686:1-90
AKT013280	-5.391431	0.02449547	TP7	GO:0009555|pollen development;GO:0009734|auxin-activated signaling pathway;GO:0009926|auxin polar transport;GO:0010252|auxin homeostasis;GO:0080162|intracellular auxin transport	GO:0005783|endoplasmic reticulum;GO:0005789|endoplasmic reticulum membrane;GO:0005886|plasma membrane;GO:0016021|integral component of membrane	GO:0010329|auxin efflux transmembrane transporter activity;GO:0080161|auxin transmembrane transporter activity	ko:K13947	PIN	0	m.3184|AKT013280:1-966(+)	complete	PF03547.15|Mem_trans|Membrane transport protein|AKT013280.ti|m.3184:10-321
AKT013297	-1.7317548	0.01620376	TP7	GO:0005975|carbohydrate metabolic process;GO:1901657|glycosyl compound metabolic process	GO:0005576|extracellular region;GO:0005618|cell wall;GO:0009505|plant-type cell wall;GO:0022626|cytosolic ribosome	GO:0004567|beta-mannosidase activity;GO:0008422|beta-glucosidase activity;GO:0046872|metal ion binding;GO:0047668|amygdalin beta-glucosidase activity;GO:0080079|cellobiose glucosidase activity;GO:0080081|4-methylumbelliferyl-beta-D-glucopyranoside beta-glucosidase activity;GO:0080082|esculin beta-glucosidase activity;GO:0080083|beta-gentiobiose beta-glucosidase activity;GO:0102483|scopolin beta-g…	ko:K05350	bglB	path:ko00460;path:ko00500;path:ko00940;path:ko01100;path:ko01110	m.3202|AKT013297:1-1407(+)	complete	PF00232.15|Glyco_hydro_1|Glycosyl hydrolase family 1|AKT013297.ti|m.3202:53-466
AKT013838	-2.1606152	3.42E-06	TP7	GO:0006857|oligopeptide transport;GO:0009611|response to wounding;GO:0009753|response to jasmonic acid;GO:0042128|nitrate assimilation	GO:0016021|integral component of membrane	GO:0015293|symporter activity	_	_	_	m.3742|AKT013838:1-1740(+)	complete	PF00854.18|PTR2|POT family|AKT013838.ti|m.3742:96-517
AKT014075	2.16126027	0.02643129	TP7	GO:0006952|defense response	GO:0005789|endoplasmic reticulum membrane;GO:0005886|plasma membrane;GO:0010008|endosome membrane;GO:0016021|integral component of membrane	GO:0008289|lipid binding	_	_	_	m.3985|AKT014075:1-936(+)	3prime_partial	PF07059.9|DUF1336|Protein of unknown function (DUF1336)|AKT014075.ti|m.3985:51-264
AKT015483	-1.6528484	0.03479995	TP7	0	GO:0016021|integral component of membrane	_	_	_	_	m.5381|AKT015483:1-1398(+)	complete	PF04576.12|Zein-binding|Zein-binding|AKT015483.ti|m.5381:19-108
AKT015484	-2.8306818	3.31E-09	TP7	0	GO:0005886|plasma membrane;GO:0016021|integral component of membrane	GO:0004674|protein serine/threonine kinase activity;GO:0005524|ATP binding	_	_	_	m.5382|AKT015484:1-1782(+)	complete	PF13855.3|LRR_8|Leucine rich repeat|AKT015484.ti|m.5382:73-132;PF08263.9|LRRNT_2|Leucine rich repeat N-terminal domain|AKT015484.ti|m.5382:31-68;PF00560.30|LRR_1|Leucine Rich Repeat|AKT015484.ti|m.5382:401-421
AKT016105	-1.8526063	0.00852486	TP7	GO:0006468|protein phosphorylation;GO:0007166|cell surface receptor signaling pathway	GO:0005886|plasma membrane;GO:0016021|integral component of membrane	GO:0004675|transmembrane receptor protein serine/threonine kinase activity;GO:0005524|ATP binding;GO:0019901|protein kinase binding	_	_	_	m.5991|AKT016105:1-1938(+)	complete	PF07714.14|Pkinase_Tyr|Protein tyrosine kinase|AKT016105.ti|m.5991:377-638;PF00069.22|Pkinase|Protein kinase domain|AKT016105.ti|m.5991:374-636;PF13855.3|LRR_8|Leucine rich repeat|AKT016105.ti|m.5991:122-181;PF08263.9|LRRNT_2|Leucine rich repeat N-terminal domain|AKT016105.ti|m.5991:1-32
AKT016856	-2.0607449	0.04425306	TP7	GO:0006468|protein phosphorylation;GO:0007166|cell surface receptor signaling pathway;GO:0048765|root hair cell differentiation	GO:0005886|plasma membrane;GO:0012505|endomembrane system;GO:0016021|integral component of membrane;GO:0090406|pollen tube	GO:0004675|transmembrane receptor protein serine/threonine kinase activity;GO:0005524|ATP binding	_	_	_	m.6752|AKT016856:1-1680(+)	internal	PF08263.9|LRRNT_2|Leucine rich repeat N-terminal domain|AKT016856.ti|m.6752:50-88;PF07714.14|Pkinase_Tyr|Protein tyrosine kinase|AKT016856.ti|m.6752:447-506
AKT017062	-3.2577222	0.02567062	TP7	GO:0006810|transport	GO:0005886|plasma membrane;GO:0016021|integral component of membrane	GO:0022857|transmembrane transporter activity	_	_	_	m.6958|AKT017062:1-1074(+)	complete	PF00892.17|EamA|EamA-like transporter family|AKT017062.ti|m.6958:5-137;PF00892.17|EamA|EamA-like transporter family|AKT017062.ti|m.6958:176-314
AKT017072	-1.9804355	6.83E-07	TP7	GO:0006351|transcription, DNA-templated;GO:0006355|regulation of transcription, DNA-templated;GO:0031347|regulation of defense response;GO:0045892|negative regulation of transcription, DNA-templated;GO:0071470|cellular response to osmotic stress;GO:1900426|positive regulation of defense response to bacterium	GO:0005634|nucleus;GO:0005789|endoplasmic reticulum membrane;GO:0005886|plasma membrane;GO:0016021|integral component of membrane	GO:0003700|DNA-binding transcription factor activity;GO:0005516|calmodulin binding;GO:0044212|transcription regulatory region DNA binding	_	_	_	m.6968|AKT017072:1-693(+)	complete	PF02365.12|NAM|No apical meristem (NAM) protein|AKT017072.ti|m.6968:11-127
AKT017111	-1.7704664	1.13E-05	TP7	0	GO:0005576|extracellular region	GO:0004252|serine-type endopeptidase activity	_	_	_	m.7005|AKT017111:1-1878(+)	complete	PF00082.19|Peptidase_S8|Subtilase family|AKT017111.ti|m.7005:176-447;PF05922.13|Inhibitor_I9|Peptidase inhibitor I9|AKT017111.ti|m.7005:42-121
AKT017226	-2.7793159	0.00507279	TP7	GO:0006351|transcription, DNA-templated	GO:0005634|nucleus;GO:0016021|integral component of membrane	GO:0003677|DNA binding;GO:0003700|DNA-binding transcription factor activity	_	_	_	m.7118|AKT017226:1-1677(+)	complete	PF02365.12|NAM|No apical meristem (NAM) protein|AKT017226.ti|m.7118:7-124
AKT017475	-3.7349274	0.00166342	TP7	GO:0006979|response to oxidative stress;GO:0009664|plant-type cell wall organization;GO:0042744|hydrogen peroxide catabolic process	GO:0005576|extracellular region;GO:0009505|plant-type cell wall;GO:0009506|plasmodesma	GO:0004601|peroxidase activity;GO:0020037|heme binding;GO:0046872|metal ion binding	ko:K00430	E1.11.1.7	path:ko00940;path:ko01100;path:ko01110	m.7346|AKT017475:1-933(+)	complete	PF00141.20|peroxidase|Peroxidase|AKT017475.ti|m.7346:44-273
AKT017603	-4.8322601	0.01230679	TP7	0	GO:0016021|integral component of membrane;GO:0031969|chloroplast membrane	GO:0015171|amino acid transmembrane transporter activity	_	_	_	m.7458|AKT017603:1-1722(+)	complete	PF13520.3|AA_permease_2|Amino acid permease|AKT017603.ti|m.7458:55-428;PF00324.18|AA_permease|Amino acid permease|AKT017603.ti|m.7458:61-422;PF13906.3|AA_permease_C|C-terminus of AA_permease|AKT017603.ti|m.7458:494-542
AKT017642	-7.4600815	0.00150239	TP7	0	GO:0005576|extracellular region	_	_	_	_	m.7501|AKT017642:1-936(+)	complete	PF01357.18|Pollen_allerg_1|Pollen allergen|AKT017642.ti|m.7501:210-292
AKT017643	-3.6237921	0.01474595	TP7	0	GO:0005576|extracellular region	_	_	_	_	_	_	_
AKT018156	-2.7619549	0.0018666	TP7	0	GO:0005886|plasma membrane;GO:0016021|integral component of membrane	GO:0004674|protein serine/threonine kinase activity;GO:0005524|ATP binding	ko:K04733	IRAK4	path:ko04064;path:ko04620;path:ko04621;path:ko04624;path:ko04722;path:ko05133;path:ko05140;path:ko05142;path:ko05145;path:ko05152;path:ko05162;path:ko05164	m.8012|AKT018156:1-1080(+)	complete	PF11721.5|Malectin|Di-glucose binding within endoplasmic reticulum|AKT018156.ti|m.8012:7-187
AKT018256	-6.1085503	0.02105038	TP7	GO:0010412|mannan metabolic process;GO:0046355|mannan catabolic process	GO:0005576|extracellular region	GO:0016985|mannan endo-1,4-beta-mannosidase activity	ko:K19355	MAN	path:ko00051	m.8113|AKT018256:1-1047(+)	complete	PF00150.15|Cellulase|Cellulase (glycosyl hydrolase family 5)|AKT018256.ti|m.8113:64-267
AKT019009	-1.9996285	0.00765122	TP7	GO:0006855|drug transmembrane transport;GO:0009624|response to nematode	GO:0005774|vacuolar membrane;GO:0016021|integral component of membrane	GO:0015297|antiporter activity	ko:K03327	TC.MATE, SLC47A, norM, mdtK, dinF	0	m.8794|AKT019009:1-1473(+)	complete	PF01554.15|MatE|MatE|AKT019009.ti|m.8794:48-207;PF01554.15|MatE|MatE|AKT019009.ti|m.8794:269-430
AKT019196	-4.0254557	1.64E-05	TP7	GO:0001944|vasculature development;GO:0010067|procambium histogenesis;GO:0010089|xylem development;GO:0010223|secondary shoot formation;GO:0051301|cell division	GO:0005886|plasma membrane;GO:0016021|integral component of membrane	GO:0004674|protein serine/threonine kinase activity;GO:0005524|ATP binding	_	_	_	m.8983|AKT019196:1-2670(+)	5prime_partial	PF00069.22|Pkinase|Protein kinase domain|AKT019196.ti|m.8983:689-862;PF13855.3|LRR_8|Leucine rich repeat|AKT019196.ti|m.8983:67-124;PF13855.3|LRR_8|Leucine rich repeat|AKT019196.ti|m.8983:495-555;PF07714.14|Pkinase_Tyr|Protein tyrosine kinase|AKT019196.ti|m.8983:689-848;PF00560.30|LRR_1|Leucine Rich Repeat|AKT019196.ti|m.8983:282-303;PF08263.9|LRRNT_2|Leucine rich repeat N-terminal domain|AKT0191…
AKT019542	-3.296823	0.00700429	TP7	GO:0006811|ion transport;GO:0009617|response to bacterium;GO:0055072|iron ion homeostasis	GO:0005886|plasma membrane;GO:0016021|integral component of membrane	GO:0000293|ferric-chelate reductase activity;GO:0046872|metal ion binding	ko:K13411	DUOX, THOX	path:ko04013;path:ko04624	m.9322|AKT019542:1-2157(+)	complete	PF08030.9|NAD_binding_6|Ferric reductase NAD binding domain|AKT019542.ti|m.9322:438-702;PF08022.9|FAD_binding_8|FAD-binding domain|AKT019542.ti|m.9322:334-432;PF01794.16|Ferric_reduct|Ferric reductase like transmembrane component|AKT019542.ti|m.9322:180-300
AKT019618	-6.075836	3.72E-05	TP7	GO:0008643|carbohydrate transport	GO:0005887|integral component of plasma membrane;GO:0016021|integral component of membrane	GO:0051119|sugar transmembrane transporter activity	ko:K15382	SLC50A, SWEET	0	m.9403|AKT019618:1-753(+)	complete	PF03083.13|MtN3_slv|Sugar efflux transporter for intercellular exchange|AKT019618.ti|m.9403:9-97;PF03083.13|MtN3_slv|Sugar efflux transporter for intercellular exchange|AKT019618.ti|m.9403:133-216
AKT019713	-2.5181987	0.01042447	TP7	GO:0006952|defense response	GO:0005789|endoplasmic reticulum membrane;GO:0009506|plasmodesma;GO:0016021|integral component of membrane;GO:0046658|anchored component of plasma membrane	_	_	_	_	m.9505|AKT019713:1-630(+)	complete	PF03168.10|LEA_2|Late embryogenesis abundant protein|AKT019713.ti|m.9505:83-183
AKT019732	-2.5886968	0.00742272	TP7	GO:0006952|defense response	GO:0005789|endoplasmic reticulum membrane;GO:0009506|plasmodesma;GO:0016021|integral component of membrane;GO:0046658|anchored component of plasma membrane	_	_	_	_	m.9523|AKT019732:1-630(+)	complete	PF03168.10|LEA_2|Late embryogenesis abundant protein|AKT019732.ti|m.9523:83-183
AKT019772	-3.1499431	0.03930938	TP7	GO:0006826|iron ion transport;GO:0006879|cellular iron ion homeostasis;GO:0007275|multicellular organism development;GO:0009647|skotomorphogenesis;GO:0010268|brassinosteroid homeostasis;GO:0016125|sterol metabolic process;GO:0016132|brassinosteroid biosynthetic process	GO:0005623|cell;GO:0016021|integral component of membrane	GO:0004497|monooxygenase activity;GO:0008199|ferric iron binding;GO:0016705|oxidoreductase activity, acting on paired donors, with incorporation or reduction of molecular oxygen;GO:0020037|heme binding	ko:K12639	CYP724B1, D11	path:ko00905;path:ko01100;path:ko01110	m.9564|AKT019772:1-1224(+)	5prime_partial	PF00067.19|p450|Cytochrome P450|AKT019772.ti|m.9564:1-385
AKT020232	-2.5386695	0.01474595	TP7	0	GO:0005886|plasma membrane;GO:0016021|integral component of membrane	GO:0004674|protein serine/threonine kinase activity;GO:0005524|ATP binding	_	_	_	m.225|AKT020232:1-2595(+)	complete	PF00069.22|Pkinase|Protein kinase domain|AKT020232.ti|m.225:681-863;PF13855.3|LRR_8|Leucine rich repeat|AKT020232.ti|m.225:134-193;PF07714.14|Pkinase_Tyr|Protein tyrosine kinase|AKT020232.ti|m.225:682-841;PF08263.9|LRRNT_2|Leucine rich repeat N-terminal domain|AKT020232.ti|m.225:19-58;PF00560.30|LRR_1|Leucine Rich Repeat|AKT020232.ti|m.225:135-157;PF00560.30|LRR_1|Leucine Rich Repeat|AKT020232.ti…
AKT020288	-2.7972639	0.00417861	TP7	GO:0016042|lipid catabolic process	GO:0005576|extracellular region	GO:0016788|hydrolase activity, acting on ester bonds	ko:K21026	AAE	path:ko00901;path:ko01110	m.278|AKT020288:1-525(+)	complete	_
AKT020719	5.36633593	4.49E-20	TP7	GO:0016569|covalent chromatin modification	GO:0005634|nucleus;GO:0009506|plasmodesma	GO:0003677|DNA binding;GO:0004386|helicase activity;GO:0005524|ATP binding;GO:0046872|metal ion binding	_	_	_	m.676|AKT020719:1-1287(+)	internal	PF00176.20|SNF2_N|SNF2 family N-terminal domain|AKT020719.ti|m.676:1-272;PF00271.28|Helicase_C|Helicase conserved C-terminal domain|AKT020719.ti|m.676:298-409;PF11496.5|HDA2-3|Class II histone deacetylase complex subunits 2 and 3|AKT020719.ti|m.676:220-426;PF04851.12|ResIII|Type III restriction enzyme, res subunit|AKT020719.ti|m.676:6-150
AKT020777	-1.159366	0.001575	TP7	GO:0042546|cell wall biogenesis;GO:0071555|cell wall organization	GO:0000139|Golgi membrane;GO:0016021|integral component of membrane	GO:0016757|transferase activity, transferring glycosyl groups	_	_	_	m.734|AKT020777:1-1494(+)	complete	PF01697.24|Glyco_transf_92|Glycosyltransferase family 92|AKT020777.ti|m.734:236-449;PF13704.3|Glyco_tranf_2_4|Glycosyl transferase family 2|AKT020777.ti|m.734:253-352
AKT021141	-2.6088094	0.00507279	TP7	GO:0016042|lipid catabolic process	GO:0005576|extracellular region	GO:0016788|hydrolase activity, acting on ester bonds	_	_	_	m.1107|AKT021141:1-870(+)	5prime_partial	PF00657.19|Lipase_GDSL|GDSL-like Lipase/Acylhydrolase|AKT021141.ti|m.1107:88-272
AKT021145	-3.7935063	0.04080601	TP7	GO:0009611|response to wounding	GO:0016021|integral component of membrane;GO:0043231|intracellular membrane-bounded organelle	GO:0005506|iron ion binding;GO:0018685|alkane 1-monooxygenase activity;GO:0020037|heme binding	_	_	_	m.1110|AKT021145:1-1125(+)	complete	PF00067.19|p450|Cytochrome P450|AKT021145.ti|m.1110:40-348
AKT021299	-1.3708379	0.02833695	TP7	0	GO:0016021|integral component of membrane	GO:0004674|protein serine/threonine kinase activity;GO:0005524|ATP binding	_	_	_	m.1261|AKT021299:1-2283(+)	5prime_partial	PF12819.4|Malectin_like|Carbohydrate-binding protein of the ER|AKT021299.ti|m.1261:5-334;PF07714.14|Pkinase_Tyr|Protein tyrosine kinase|AKT021299.ti|m.1261:529-652;PF00069.22|Pkinase|Protein kinase domain|AKT021299.ti|m.1261:530-619
AKT021382	-7.2828836	0.00857887	TP7	GO:0003333|amino acid transmembrane transport	GO:0005774|vacuolar membrane;GO:0016021|integral component of membrane	GO:0015171|amino acid transmembrane transporter activity	ko:K15015	SLC32A, VGAT	path:ko04721;path:ko04723;path:ko04727;path:ko05032;path:ko05033	m.1343|AKT021382:1-1206(+)	complete	PF01490.15|Aa_trans|Transmembrane amino acid transporter protein|AKT021382.ti|m.1343:149-343
AKT021517	1.51007247	0.01892461	TP7	GO:0006949|syncytium formation;GO:0009664|plant-type cell wall organization	GO:0005576|extracellular region;GO:0005829|cytosol;GO:0009505|plant-type cell wall;GO:0009506|plasmodesma;GO:0016020|membrane	_	_	_	_	m.1481|AKT021517:1-378(+)	complete	PF01357.18|Pollen_allerg_1|Pollen allergen|AKT021517.ti|m.1481:51-109
AKT021611	-4.1259414	1.15E-06	TP7	GO:0006857|oligopeptide transport	GO:0016021|integral component of membrane	GO:0005215|transporter activity	ko:K14638	SLC15A3_4, PHT	0	m.1574|AKT021611:1-1524(+)	complete	PF00854.18|PTR2|POT family|AKT021611.ti|m.1574:80-210;PF00854.18|PTR2|POT family|AKT021611.ti|m.1574:232-448;PF07690.13|MFS_1|Major Facilitator Superfamily|AKT021611.ti|m.1574:62-429
AKT021698	-2.1181504	0.00018503	TP7	GO:0006857|oligopeptide transport	GO:0016021|integral component of membrane	GO:0005215|transporter activity	ko:K14638	SLC15A3_4, PHT	0	m.1667|AKT021698:1-1032(+)	complete	PF00854.18|PTR2|POT family|AKT021698.ti|m.1667:7-287
AKT022171	-4.3758548	0.00279979	TP7	GO:0010336|gibberellic acid homeostasis;GO:0042128|nitrate assimilation	GO:0005886|plasma membrane;GO:0016021|integral component of membrane;GO:0097708|intracellular vesicle	GO:0005215|transporter activity	ko:K14638	SLC15A3_4, PHT	0	m.2109|AKT022171:1-1845(+)	complete	PF00854.18|PTR2|POT family|AKT022171.ti|m.2109:89-519
AKT022185	1.61088898	0.01646633	TP7	0	GO:0016021|integral component of membrane	GO:0004497|monooxygenase activity;GO:0005506|iron ion binding;GO:0016705|oxidoreductase activity, acting on paired donors, with incorporation or reduction of molecular oxygen;GO:0020037|heme binding	ko:K20667	CYP716A	0	m.2123|AKT022185:1-1440(+)	complete	PF00067.19|p450|Cytochrome P450|AKT022185.ti|m.2123:36-451
AKT022289	-8.7898596	2.25E-08	TP7	GO:0009624|response to nematode;GO:0010043|response to zinc ion;GO:0055069|zinc ion homeostasis;GO:0090333|regulation of stomatal closure	GO:0005886|plasma membrane;GO:0009705|plant-type vacuole membrane;GO:0016021|integral component of membrane	GO:0022821|potassium ion antiporter activity	_	_	_	m.2224|AKT022289:1-1455(+)	complete	PF07690.13|MFS_1|Major Facilitator Superfamily|AKT022289.ti|m.2224:44-287;PF00083.21|Sugar_tr|Sugar (and other) transporter|AKT022289.ti|m.2224:71-253
AKT022867	-3.2377234	0.00122176	TP7	GO:0006979|response to oxidative stress;GO:0009664|plant-type cell wall organization;GO:0042744|hydrogen peroxide catabolic process;GO:0048511|rhythmic process;GO:0050832|defense response to fungus	GO:0005829|cytosol;GO:0009505|plant-type cell wall;GO:0009506|plasmodesma	GO:0004601|peroxidase activity;GO:0020037|heme binding;GO:0046872|metal ion binding	ko:K00430	E1.11.1.7	path:ko00940;path:ko01100;path:ko01110	m.2714|AKT022867:1-771(+)	complete	PF00141.20|peroxidase|Peroxidase|AKT022867.ti|m.2714:2-218
AKT022983	-1.4636679	0.01618103	TP7	GO:0009834|plant-type secondary cell wall biogenesis	GO:0005886|plasma membrane;GO:0016021|integral component of membrane	GO:0004672|protein kinase activity;GO:0005524|ATP binding	_	_	_	m.2834|AKT022983:1-1764(+)	5prime_partial	PF00069.22|Pkinase|Protein kinase domain|AKT022983.ti|m.2834:287-550;PF07714.14|Pkinase_Tyr|Protein tyrosine kinase|AKT022983.ti|m.2834:287-551;PF00560.30|LRR_1|Leucine Rich Repeat|AKT022983.ti|m.2834:146-166
AKT023121	-4.8938232	0.00930755	TP7	GO:0009409|response to cold;GO:0045492|xylan biosynthetic process;GO:0045893|positive regulation of transcription, DNA-templated;GO:0050826|response to freezing	GO:0000139|Golgi membrane;GO:0005794|Golgi apparatus;GO:0016021|integral component of membrane	GO:0016413|O-acetyltransferase activity;GO:1990538|xylan O-acetyltransferase activity	_	_	_	m.2970|AKT023121:1-1422(+)	complete	PF13839.3|PC-Esterase|GDSL/SGNH-like Acyl-Esterase family found in Pmr5 and Cas1p|AKT023121.ti|m.2970:179-467;PF14416.3|PMR5N|PMR5 N terminal Domain|AKT023121.ti|m.2970:124-177
AKT023146	-7.2846036	0.00181887	TP7	GO:0045492|xylan biosynthetic process	GO:0000139|Golgi membrane;GO:0005794|Golgi apparatus;GO:0016021|integral component of membrane	GO:1990538|xylan O-acetyltransferase activity	_	_	_	m.2992|AKT023146:1-966(+)	complete	PF13839.3|PC-Esterase|GDSL/SGNH-like Acyl-Esterase family found in Pmr5 and Cas1p|AKT023146.ti|m.2992:29-317;PF14416.3|PMR5N|PMR5 N terminal Domain|AKT023146.ti|m.2992:2-28
AKT023998	2.6282507	8.83E-14	TP7	GO:0006811|ion transport	GO:0016021|integral component of membrane	_	_	_	_	m.3743|AKT023998:1-2283(+)	complete	PF02714.12|RSN1_7TM|Calcium-dependent channel, 7TM region, putative phosphate|AKT023998.ti|m.3743:371-643;PF14703.3|PHM7_cyt|Cytosolic domain of 10TM putative phosphate transporter|AKT023998.ti|m.3743:198-360;PF13967.3|RSN1_TM|Late exocytosis, associated with Golgi transport|AKT023998.ti|m.3743:7-177
AKT024159	-6.4203083	2.78E-05	TP7	GO:0008643|carbohydrate transport	GO:0005887|integral component of plasma membrane;GO:0016021|integral component of membrane	GO:0051119|sugar transmembrane transporter activity	ko:K15382	SLC50A, SWEET	0	m.3902|AKT024159:1-1056(+)	5prime_partial	PF03083.13|MtN3_slv|Sugar efflux transporter for intercellular exchange|AKT024159.ti|m.3902:59-144;PF03083.13|MtN3_slv|Sugar efflux transporter for intercellular exchange|AKT024159.ti|m.3902:180-264
AKT024625	-3.6353383	0.03753487	TP7	0	GO:0005886|plasma membrane;GO:0016021|integral component of membrane	GO:0005215|transporter activity	_	_	_	m.4351|AKT024625:1-1533(+)	complete	PF00854.18|PTR2|POT family|AKT024625.ti|m.4351:28-426
AKT025247	-4.3582934	0.00025795	TP7	GO:0006468|protein phosphorylation;GO:0048544|recognition of pollen	GO:0005886|plasma membrane;GO:0016021|integral component of membrane	GO:0004674|protein serine/threonine kinase activity;GO:0005516|calmodulin binding;GO:0005524|ATP binding;GO:0030246|carbohydrate binding	_	_	_	m.4918|AKT025247:1-1311(+)	complete	PF00069.22|Pkinase|Protein kinase domain|AKT025247.ti|m.4918:137-401;PF07714.14|Pkinase_Tyr|Protein tyrosine kinase|AKT025247.ti|m.4918:136-403;PF08276.8|PAN_2|PAN-like domain|AKT025247.ti|m.4918:1-50
AKT025425	-3.0103135	0.03740743	TP7	GO:0035265|organ growth	GO:0016021|integral component of membrane	_	_	_	_	m.5071|AKT025425:1-849(+)	complete	PF00335.17|Tetraspannin|Tetraspanin family|AKT025425.ti|m.5071:6-241
AKT000029	1.809330588	0.040371614	TP8	GO:0042545|cell wall modification;GO:0045490|pectin catabolic process	GO:0005576|extracellular region;GO:0005618|cell wall;GO:0071944|cell periphery	GO:0030599|pectinesterase activity;GO:0045330|aspartyl esterase activity;GO:0046910|pectinesterase inhibitor activity	ko:K01051	E3.1.1.11	path:ko00040;path:ko01100	m.29|AKT000029:1-3039(+)	complete	PF01095.16|Pectinesterase|Pectinesterase|AKT000029.ti|m.29:248-331;PF01095.16|Pectinesterase|Pectinesterase|AKT000029.ti|m.29:332-526;PF01095.16|Pectinesterase|Pectinesterase|AKT000029.ti|m.29:735-789;PF01095.16|Pectinesterase|Pectinesterase|AKT000029.ti|m.29:791-1000;PF04043.12|PMEI|Plant invertase/pectin methylesterase inhibitor|AKT000029.ti|m.29:28-176;PF04043.12|PMEI|Plant invertase/pectin me…
AKT018102	3.338287269	0.031382015	TP8	GO:0009835|fruit ripening;GO:0042545|cell wall modification;GO:0045490|pectin catabolic process	GO:0005576|extracellular region;GO:0005618|cell wall;GO:0071944|cell periphery	GO:0030599|pectinesterase activity;GO:0045330|aspartyl esterase activity;GO:0046910|pectinesterase inhibitor activity	ko:K01051	E3.1.1.11	path:ko00040;path:ko01100	m.7959|AKT018102:1-1269(+)	complete	PF01095.16|Pectinesterase|Pectinesterase|AKT018102.ti|m.7959:236-319;PF01095.16|Pectinesterase|Pectinesterase|AKT018102.ti|m.7959:318-407;PF04043.12|PMEI|Plant invertase/pectin methylesterase inhibitor|AKT018102.ti|m.7959:56-177
AKT024167	7.684500782	1.29E-05	TP8	GO:0042545|cell wall modification;GO:0045490|pectin catabolic process	GO:0005576|extracellular region;GO:0005618|cell wall;GO:0071944|cell periphery	GO:0030599|pectinesterase activity;GO:0045330|aspartyl esterase activity;GO:0046910|pectinesterase inhibitor activity	ko:K01051	E3.1.1.11	path:ko00040;path:ko01100	m.3911|AKT024167:1-1686(+)	complete	PF01095.16|Pectinesterase|Pectinesterase|AKT024167.ti|m.3911:31-319;PF01095.16|Pectinesterase|Pectinesterase|AKT024167.ti|m.3911:331-545
AKT024169	5.02437188	0.033892681	TP8	GO:0009409|response to cold;GO:0009620|response to fungus;GO:0009741|response to brassinosteroid;GO:0042545|cell wall modification;GO:0045490|pectin catabolic process	GO:0005576|extracellular region;GO:0005618|cell wall;GO:0071944|cell periphery	GO:0030599|pectinesterase activity;GO:0045330|aspartyl esterase activity;GO:0046910|pectinesterase inhibitor activity	ko:K01051	E3.1.1.11	path:ko00040;path:ko01100	m.3913|AKT024169:1-1017(+)	complete	PF01095.16|Pectinesterase|Pectinesterase|AKT024169.ti|m.3913:225-316;PF04043.12|PMEI|Plant invertase/pectin methylesterase inhibitor|AKT024169.ti|m.3913:39-185
AKT003533	1.322023755	0.003772878	TP8	GO:0006869|lipid transport	GO:0016021|integral component of membrane;GO:0043231|intracellular membrane-bounded organelle	GO:0005215|transporter activity;GO:0005524|ATP binding;GO:0042626|ATPase-coupled transmembrane transporter activity	_	_	_	m.3503|AKT003533:1-2310(+)	complete	PF00005.24|ABC_tran|ABC transporter|AKT003533.ti|m.3503:416-465;PF00005.24|ABC_tran|ABC transporter|AKT003533.ti|m.3503:464-511;PF13304.3|AAA_21|AAA domain, putative AbiEii toxin, Type IV TA system|AKT003533.ti|m.3503:477-543
AKT003534	1.467348332	4.72E-05	TP8	GO:0006869|lipid transport	GO:0005886|plasma membrane;GO:0009506|plasmodesma;GO:0016021|integral component of membrane;GO:0043231|intracellular membrane-bounded organelle	GO:0005215|transporter activity;GO:0005524|ATP binding;GO:0042626|ATPase-coupled transmembrane transporter activity	_	_	_	m.3504|AKT003534:1-2778(+)	complete	PF00005.24|ABC_tran|ABC transporter|AKT003534.ti|m.3504:647-791;PF12698.4|ABC2_membrane_3|ABC-2 family transporter protein|AKT003534.ti|m.3504:278-554;PF13304.3|AAA_21|AAA domain, putative AbiEii toxin, Type IV TA system|AKT003534.ti|m.3504:749-822
[truncated: 132 more rows]
