# Supplementary material for: Deciphering the Genetic and Biochemical Drivers of Fruit Cracking in Akebia trifoliata
Source: Int J Mol Sci. 2024 Nov 19;25(22):12388. doi: 10.3390/ijms252212388 (PMC11594767; doi:10.3390/ijms252212388)
Supplement: Supplementary file 1 [file ijms-25-12388-s001.zip › Table S5.xlsx]

## Sheet: Sheet1
Table S5. Gene identified as DEGs in polygalacturonase and expansin pathways associated with pod shattering in akebia
geneID	Log2FoldChange	padj	Time Point	NR_tophit_name	NR_tophit_description	Swissprot_tophit_name	Swissprot_tophit_description	COG	KOG	NOG	GO_molecular_function	GO_biological_process	GO_cellular_component	KEGG_gene_id	KEGG_gene_name	KEGG_pathway	Pfam
AKT012998	-1.33333	0.0147537	TP2	OVA16627.1	OVA16627.1 Glycoside hydrolase [Macleaya cordata]	sp|A7PZL3|PGLR_VITVI	sp|A7PZL3|PGLR_VITVI Probable polygalacturonase OS=Vitis vinifera GN=GSVIVT00026920001 PE=1 SV=1	_	_	_	GO:0005975|carbohydrate metabolic process	GO:0016021|integral component of membrane	GO:0004650|polygalacturonase activity	_	_	_	PF00295.14|Glyco_hydro_28|Glycosyl hydrolases family 28|AKT012998.ti|m.2913:167-447;PF12708.4|Pectate_lyase_3|Pectate lyase superfamily protein|AKT012998.ti|m.2913:72-321;PF13229.3|Beta_helix|Right handed beta helix region|AKT012998.ti|m.2913:213-376
AKT017389	3.02254	0.0138314	TP4	OVA16387.1	OVA16387.1 Glycoside hydrolase [Macleaya cordata]	sp|A7PZL3|PGLR_VITVI	sp|A7PZL3|PGLR_VITVI Probable polygalacturonase OS=Vitis vinifera GN=GSVIVT00026920001 PE=1 SV=1	_	_	_	GO:0005975|carbohydrate metabolic process	GO:0016021|integral component of membrane	GO:0004650|polygalacturonase activity	_	_	_	PF00295.14|Glyco_hydro_28|Glycosyl hydrolases family 28|AKT017389.ti|m.7271:126-337
AKT022347	6.75329	0.0387973	TP5	PIA36637.1	PIA36637.1 hypothetical protein AQUCO_03300085v1 [Aquilegia coerulea]	sp|Q9M5J9|PGIP1_ARATH	sp|Q9M5J9|PGIP1_ARATH Polygalacturonase inhibitor 1 OS=Arabidopsis thaliana GN=PGIP1 PE=1 SV=1	COG4886	KOG0619	_	0	GO:0005576|extracellular region;GO:0005618|cell wall;GO:0005794|Golgi apparatus;GO:0009505|plant-type cell wall;GO:0009506|plasmodesma;GO:0016020|membrane	GO:0090353|polygalacturonase inhibitor activity	_	_	_	PF08263.9|LRRNT_2|Leucine rich repeat N-terminal domain|AKT022347.ti|m.2280:6-43;PF00560.30|LRR_1|Leucine Rich Repeat|AKT022347.ti|m.2280:96-117;PF00560.30|LRR_1|Leucine Rich Repeat|AKT022347.ti|m.2280:239-256;PF13516.3|LRR_6|Leucine Rich repeat|AKT022347.ti|m.2280:97-109
AKT017389	-7.49512	0.0172565	TP6	OVA16387.1	OVA16387.1 Glycoside hydrolase [Macleaya cordata]	sp|A7PZL3|PGLR_VITVI	sp|A7PZL3|PGLR_VITVI Probable polygalacturonase OS=Vitis vinifera GN=GSVIVT00026920001 PE=1 SV=1	_	_	_	GO:0005975|carbohydrate metabolic process	GO:0016021|integral component of membrane	GO:0004650|polygalacturonase activity	_	_	_	PF00295.14|Glyco_hydro_28|Glycosyl hydrolases family 28|AKT017389.ti|m.7271:126-337
AKT008327	-2.64999	0.0196904	TP7	PIA61914.1	PIA61914.1 hypothetical protein AQUCO_00200125v1, partial [Aquilegia coerulea]	sp|Q94AJ5|PGLR5_ARATH	sp|Q94AJ5|PGLR5_ARATH Probable polygalacturonase At1g80170 OS=Arabidopsis thaliana GN=At1g80170 PE=1 SV=1	_	_	_	GO:0005975|carbohydrate metabolic process;GO:0071555|cell wall organization	GO:0005576|extracellular region;GO:0009505|plant-type cell wall	GO:0004650|polygalacturonase activity	_	_	_	PF00295.14|Glyco_hydro_28|Glycosyl hydrolases family 28|AKT008327.ti|m.8310:64-386
AKT008327	3.90768	0.00747826	TP8	PIA61914.1	PIA61914.1 hypothetical protein AQUCO_00200125v1, partial [Aquilegia coerulea]	sp|Q94AJ5|PGLR5_ARATH	sp|Q94AJ5|PGLR5_ARATH Probable polygalacturonase At1g80170 OS=Arabidopsis thaliana GN=At1g80170 PE=1 SV=1	_	_	_	GO:0005975|carbohydrate metabolic process;GO:0071555|cell wall organization	GO:0005576|extracellular region;GO:0009505|plant-type cell wall	GO:0004650|polygalacturonase activity	_	_	_	PF00295.14|Glyco_hydro_28|Glycosyl hydrolases family 28|AKT008327.ti|m.8310:64-386
AKT015303	1.2914	0.0382953	TP8	OVA10089.1	OVA10089.1 Glycoside hydrolase [Macleaya cordata]	sp|Q94AJ5|PGLR5_ARATH	sp|Q94AJ5|PGLR5_ARATH Probable polygalacturonase At1g80170 OS=Arabidopsis thaliana GN=At1g80170 PE=1 SV=1	_	_	_	GO:0005975|carbohydrate metabolic process;GO:0071555|cell wall organization	GO:0005576|extracellular region;GO:0009505|plant-type cell wall	GO:0004650|polygalacturonase activity	_	_	_	PF00295.14|Glyco_hydro_28|Glycosyl hydrolases family 28|AKT015303.ti|m.5194:6-219;PF00295.14|Glyco_hydro_28|Glycosyl hydrolases family 28|AKT015303.ti|m.5194:217-271
AKT022347	3.96477	0.0366638	TP8	PIA36637.1	PIA36637.1 hypothetical protein AQUCO_03300085v1 [Aquilegia coerulea]	sp|Q9M5J9|PGIP1_ARATH	sp|Q9M5J9|PGIP1_ARATH Polygalacturonase inhibitor 1 OS=Arabidopsis thaliana GN=PGIP1 PE=1 SV=1	COG4886	KOG0619	_	0	GO:0005576|extracellular region;GO:0005618|cell wall;GO:0005794|Golgi apparatus;GO:0009505|plant-type cell wall;GO:0009506|plasmodesma;GO:0016020|membrane	GO:0090353|polygalacturonase inhibitor activity	_	_	_	PF08263.9|LRRNT_2|Leucine rich repeat N-terminal domain|AKT022347.ti|m.2280:6-43;PF00560.30|LRR_1|Leucine Rich Repeat|AKT022347.ti|m.2280:96-117;PF00560.30|LRR_1|Leucine Rich Repeat|AKT022347.ti|m.2280:239-256;PF13516.3|LRR_6|Leucine Rich repeat|AKT022347.ti|m.2280:97-109
AKT021517	2.01744	0.0205551	TP5	KHG12963.1	KHG12963.1 Expansin-A4 -like protein [Gossypium arboreum]	sp|O48818|EXPA4_ARATH	sp|O48818|EXPA4_ARATH Expansin-A4 OS=Arabidopsis thaliana GN=EXPA4 PE=1 SV=1	_	_	_	GO:0006949|syncytium formation;GO:0009664|plant-type cell wall organization	GO:0005576|extracellular region;GO:0005829|cytosol;GO:0009505|plant-type cell wall;GO:0009506|plasmodesma;GO:0016020|membrane	_	_	_	_	PF01357.18|Pollen_allerg_1|Pollen allergen|AKT021517.ti|m.1481:51-109																	E
AKT001818	1.51605	0.000739834	TP7	XP_010242840.1	XP_010242840.1 PREDICTED: expansin-like A1 [Nelumbo nucifera]	sp|Q9SVE5|EXLA2_ARATH	sp|Q9SVE5|EXLA2_ARATH Expansin-like A2 OS=Arabidopsis thaliana GN=EXLA2 PE=2 SV=1	_	_	_	GO:0019953|sexual reproduction	GO:0005576|extracellular region	_	_	_	_	PF01357.18|Pollen_allerg_1|Pollen allergen|AKT001818.ti|m.1800:146-227;PF03330.15|DPBB_1|Lytic transglycolase|AKT001818.ti|m.1800:56-132																	G
AKT017642	-7.46008	0.00150239	TP8	OVA02496.1	OVA02496.1 Expansin/pollen allergen [Macleaya cordata]	sp|Q850K7|EXLB1_ORYSJ	sp|Q850K7|EXLB1_ORYSJ Expansin-like B1 OS=Oryza sativa subsp. japonica GN=EXLB1 PE=2 SV=2	_	_	_	0	GO:0005576|extracellular region	_	_	_	_	PF01357.18|Pollen_allerg_1|Pollen allergen|AKT017642.ti|m.7501:210-292
AKT017643	-3.62379	0.014746	TP8	XP_002528779.2	XP_002528779.2 expansin-like B1 [Ricinus communis]	sp|Q850K7|EXLB1_ORYSJ	sp|Q850K7|EXLB1_ORYSJ Expansin-like B1 OS=Oryza sativa subsp. japonica GN=EXLB1 PE=2 SV=2	_	_	_	0	GO:0005576|extracellular region	_	_	_	_	_
AKT021517	1.51007	0.0189246	TP8	KHG12963.1	KHG12963.1 Expansin-A4 -like protein [Gossypium arboreum]	sp|O48818|EXPA4_ARATH	sp|O48818|EXPA4_ARATH Expansin-A4 OS=Arabidopsis thaliana GN=EXPA4 PE=1 SV=1	_	_	_	GO:0006949|syncytium formation;GO:0009664|plant-type cell wall organization	GO:0005576|extracellular region;GO:0005829|cytosol;GO:0009505|plant-type cell wall;GO:0009506|plasmodesma;GO:0016020|membrane	_	_	_	_	PF01357.18|Pollen_allerg_1|Pollen allergen|AKT021517.ti|m.1481:51-109
AKT001818	3.68047	0.0228517	TP9	XP_010242840.1	XP_010242840.1 PREDICTED: expansin-like A1 [Nelumbo nucifera]	sp|Q9SVE5|EXLA2_ARATH	sp|Q9SVE5|EXLA2_ARATH Expansin-like A2 OS=Arabidopsis thaliana GN=EXLA2 PE=2 SV=1	_	_	_	GO:0019953|sexual reproduction	GO:0005576|extracellular region	_	_	_	_	PF01357.18|Pollen_allerg_1|Pollen allergen|AKT001818.ti|m.1800:146-227;PF03330.15|DPBB_1|Lytic transglycolase|AKT001818.ti|m.1800:56-132
AKT017643	-3.48615	0.0289783	TP9	XP_002528779.2	XP_002528779.2 expansin-like B1 [Ricinus communis]	sp|Q850K7|EXLB1_ORYSJ	sp|Q850K7|EXLB1_ORYSJ Expansin-like B1 OS=Oryza sativa subsp. japonica GN=EXLB1 PE=2 SV=2	_	_	_	0	GO:0005576|extracellular region	_	_	_	_	_
AKT017644	-1.99964	0.0110115	TP9	PIA32583.1	PIA32583.1 hypothetical protein AQUCO_04400050v1 [Aquilegia coerulea]	sp|Q850K7|EXLB1_ORYSJ	sp|Q850K7|EXLB1_ORYSJ Expansin-like B1 OS=Oryza sativa subsp. japonica GN=EXLB1 PE=2 SV=2	_	_	_	0	GO:0005576|extracellular region	_	ko:K06943	NOG1	path:ko03008	PF01926.20|MMR_HSR1|50S ribosome-binding GTPase|AKT017644.ti|m.7502:506-600;PF06858.11|NOG1|Nucleolar GTP-binding protein 1 (NOG1)|AKT017644.ti|m.7502:571-627;PF01357.18|Pollen_allerg_1|Pollen allergen|AKT017644.ti|m.7502:144-226;PF02421.15|FeoB_N|Ferrous iron transport protein B|AKT017644.ti|m.7502:506-563
