# Supplementary material for: Deciphering the Genetic and Biochemical Drivers of Fruit Cracking in Akebia trifoliata
Source: Int J Mol Sci. 2024 Nov 19;25(22):12388. doi: 10.3390/ijms252212388 (PMC11594767; doi:10.3390/ijms252212388)
Supplement: Supplementary file 1 [file ijms-25-12388-s001.zip › Table S6.csv]

Table S6. Identification and characterization of genes as member of modules identified through WGCNA
gene	BA	BB	BC	BD	BE	BF	BG	BH	BJ	FA	FB	FC	FD	FE	FF	FG	FH	FJ	Module	Go entology
AKT000511	55.39426818	26.47149093	35.34306646	41.46868453	31.82430254	55.23166902	47.93728524	143.6319057	64.16448501	66.74565443	36.96136589	37.20309809	44.33301059	46.73807013	76.71951764	59.2359737	226.7957589	76.65845469	BlueModule	--
AKT001273	20.92024461	16.31403255	15.09191309	18.66490809	17.80644379	17.07080455	17.77020325	43.90007562	19.73782433	18.78620877	17.74218897	16.60861358	18.23703217	19.63860803	24.06109965	20.36362561	46.38046285	21.58263944	BlueModule	--
AKT002108	21.18580423	18.52149287	18.66058484	21.71689291	22.49408975	22.84834327	30.14379197	64.16326984	29.2265053	20.13165572	16.67208839	17.43149847	26.0706818	24.74346485	37.73938073	30.400943	92.57890113	41.80678706	BlueModule	GO:0032259|methylation
AKT002642	44.7797851	37.91023458	34.34464754	55.52753598	43.19390392	64.94245768	48.07583735	103.9221124	44.46314602	43.80588136	48.91875595	38.34618299	50.20497202	43.36712682	68.40734126	56.46463874	121.4775998	47.44364359	BlueModule	--
AKT002734	8.622854181	8.549625127	7.394275978	11.45984272	8.33854235	11.15718847	13.07549492	32.59268442	9.146843816	9.60137147	10.47162554	8.383342025	13.71303379	11.60322891	17.56065753	12.84721534	42.10439722	14.03168266	BlueModule	--
AKT004441	141.0385181	118.6389084	102.7770792	250.307713	126.5535753	159.1682296	234.9340627	482.2454901	228.0473056	157.1356153	195.6718105	134.2425109	267.6489982	174.8738624	224.8975807	245.7417341	608.7834987	297.2824991	BlueModule	--
AKT004905	28.42278717	23.97836123	34.4428993	35.46507643	26.96258414	39.31045286	39.15867639	85.11761528	31.26414076	30.18431096	28.37220168	33.16194653	41.86199881	43.43790306	62.12865088	59.65513688	128.5558236	71.68361407	BlueModule	GO:0005978|glycogen biosynthetic process; GO:0019252|starch biosynthetic process
AKT005185	125.4422736	68.12943678	63.25838903	106.3141374	64.62367431	98.79324584	125.5602192	244.8234065	135.0803916	110.6223515	64.70363931	68.52424905	101.5484297	75.59442767	100.716132	112.0130062	290.2512047	129.6476604	BlueModule	GO:0003333|amino acid transmembrane transport; GO:0015804|neutral amino acid transport
AKT006280	30.76688726	18.69885888	21.63638883	55.32830622	29.43505881	33.71787371	33.34071203	168.2887914	43.79882261	27.90644325	23.80931134	19.87863384	54.50968123	34.10713834	56.47033898	44.34839878	223.4854239	62.56946861	BlueModule	GO:0071555|cell wall organization
AKT006442	35.51052343	28.66195585	9.578149897	30.71256518	17.08852496	21.42032481	54.36033218	111.5349674	47.60159797	36.55995788	27.43594672	12.19423561	46.63273765	23.94759202	40.5660236	48.55379565	165.2729222	58.90386137	BlueModule	--
AKT006751	44.83875745	36.8320042	34.69151121	43.85558849	41.82545189	42.47963557	55.07955966	81.61073569	39.52949929	37.8328423	40.73781205	36.25654851	43.82639714	44.1256531	51.41510487	47.81311127	109.6533698	42.85544261	BlueModule	GO:0006281|DNA repair; GO:0006351|transcription, DNA-templated; GO:0006355|regulation of transcription, DNA-templated; GO:0009908|flower development; GO:0009909|regulation of flower development; GO:0030154|cell differentiation; GO:0043981|histone H4-K5 acetylation; GO:0048510|regulation of timing of transition from vegetative to reproductive phase; GO:0090239|regulation of histone H4 acetylation;…
AKT006856	14.17803499	9.748206272	6.942693951	12.7860861	11.12223727	13.69133484	17.83864211	36.36468664	18.22453033	13.06452828	10.41239243	9.362332276	10.9308741	11.68782251	20.73039982	17.34999336	43.39812211	16.49332343	BlueModule	GO:0006970|response to osmotic stress; GO:0009651|response to salt stress; GO:0035335|peptidyl-tyrosine dephosphorylation; GO:0046856|phosphatidylinositol dephosphorylation
AKT006900	45.74232871	34.98924256	25.83265508	38.8900789	41.71063437	43.6778732	57.93314532	100.6313244	48.61191396	37.76299143	29.9054863	25.10248227	36.86172012	36.43262132	52.40624616	73.52470149	111.2074295	54.26751738	BlueModule	GO:0006952|defense response; GO:0009607|response to biotic stimulus
AKT007516	28.40264263	22.18675598	19.99793474	38.71219233	30.48957417	25.50784156	40.98493455	73.98084218	36.56123594	24.92615075	30.17831456	24.40082904	35.9822702	34.12056215	28.58742102	48.44768303	97.96677587	49.10629693	BlueModule	GO:0040007|growth; GO:0045489|pectin biosynthetic process
AKT007825	7.149709496	4.018293528	2.981685021	6.750111678	4.555558661	4.08648683	3.405140849	20.72899715	3.171438145	6.796884565	5.11173929	2.982186548	6.360902437	5.755885819	6.316389873	5.692742899	26.74315988	5.99367877	BlueModule	GO:0007018|microtubule-based movement; GO:0031347|regulation of defense response
AKT007833	53.05493627	21.02706943	35.03395127	68.77761583	23.34952521	58.04037413	52.37325809	307.6459083	35.06833492	49.00232005	19.48403222	34.93552572	59.18798617	31.03442735	64.80051755	66.08558128	312.598242	103.1013945	BlueModule	GO:0005975|carbohydrate metabolic process
AKT008081	6.129561287	7.514507608	3.978530272	24.13825332	16.16358404	125.7953355	212.8217934	543.3171584	128.6164335	21.15594166	17.4750636	11.32765082	18.50410716	32.59732455	201.235741	258.3937119	719.9766494	309.3712764	BlueModule	GO:0006351|transcription, DNA-templated; GO:0009739|response to gibberellin
AKT008082	88.83256469	73.78965705	70.01078449	117.2688151	82.6256214	122.4289692	153.9882887	264.6741489	141.1043147	76.80966326	86.80279557	75.99418111	120.6985404	102.0028112	135.3930511	168.4646914	365.6298164	248.5859708	BlueModule	GO:0009826|unidimensional cell growth; GO:1902600|proton transmembrane transport
AKT008461	20.96970316	19.3462863	16.69910715	26.14115795	23.55337312	25.80518627	36.6243977	67.7010897	30.15580482	21.44149744	24.23374829	19.45755439	31.6346865	31.58070437	44.29583209	40.36643577	131.4836596	54.13170456	BlueModule	--
AKT008517	12.15118619	18.57839111	17.68046825	35.51929976	13.36571112	215.8360494	40.45161551	1141.902692	11.58006665	19.35315979	9.316688013	32.74504167	59.14672827	39.93838256	266.3062614	17.91699305	989.2246485	44.06359014	BlueModule	GO:0009664|plant-type cell wall organization
AKT009041	79.76322849	53.29439375	67.41373298	75.21671881	69.14844807	94.94772398	75.29991377	141.0598937	80.38885501	69.09156834	53.88512221	75.643657	90.81151309	75.8799441	93.49643646	94.74523576	181.5863281	113.6355042	BlueModule	--
AKT009091	8.463704177	6.810273611	10.41377502	12.07452113	8.805523504	14.095021	14.65393422	30.8300856	14.42303191	10.3100094	8.663932306	10.25510225	12.79336153	11.86177739	15.92035121	20.86183174	38.25984629	17.85558271	BlueModule	GO:0007166|cell surface receptor signaling pathway; GO:0010068|protoderm histogenesis; GO:0030154|cell differentiation; GO:0042335|cuticle development; GO:0046777|protein autophosphorylation; GO:1905393|plant organ formation
AKT009321	189.7535736	100.1966684	372.71292	134.3373982	125.3120139	402.9624698	190.8732038	639.1432646	141.0503713	142.7005143	152.8732622	221.0571922	105.6692142	127.6280512	281.1659189	106.2531354	671.5453674	159.2463116	BlueModule	--
AKT009505	14.21727784	15.04703932	7.268415172	14.13996411	13.93395428	34.36243363	36.39815476	54.93092335	21.73641158	11.43265169	14.09307246	7.376170269	20.86118471	18.68000541	45.76293004	37.94147889	103.5431918	34.7945052	BlueModule	GO:0006633|fatty acid biosynthetic process; GO:0009646|response to absence of light; GO:0009744|response to sucrose; GO:0043617|cellular response to sucrose starvation
AKT009693	36.78837849	38.81735063	233.3816416	122.3381143	78.92831702	57.80245244	182.6514042	754.1944578	112.544849	15.49186882	8.857597317	100.3979184	134.795531	44.7811936	144.4502956	229.9199144	1112.59326	288.6240876	BlueModule	GO:0006949|syncytium formation; GO:0009664|plant-type cell wall organization
AKT010061	5.691336438	6.95137061	6.74113382	27.68825085	20.35461233	47.47313246	31.56678589	129.7918666	37.48357064	3.161326382	15.80653752	12.48762602	15.33937098	18.79109875	43.12807595	27.46417681	161.7403771	29.76815764	BlueModule	GO:0008152|metabolic process
AKT011110	10.99172284	21.24628511	18.78901862	19.25099415	15.21744469	28.98016699	40.88837108	58.77724682	19.51699164	16.70618796	13.96359423	18.45234309	30.49209327	15.10014039	31.9953882	31.41863184	101.306081	40.27612289	BlueModule	GO:0007165|signal transduction
AKT011808	26.35350532	20.03568449	23.61516814	29.87249211	22.10219227	25.90301489	23.39706824	62.18976287	27.38982339	23.59529572	22.69142933	22.07136343	31.94761982	23.57169383	29.51008805	27.30489569	72.62308943	39.67542289	BlueModule	GO:0007034|vacuolar transport; GO:0007035|vacuolar acidification; GO:1902600|proton transmembrane transport
AKT012127	39.24232465	14.38000059	17.50891884	27.10520724	20.01253121	24.81209202	29.02372766	77.00606753	32.23435791	32.57575192	18.77061449	18.02096102	22.50861986	20.84372845	23.50764397	36.65367097	100.7704668	39.4667023	BlueModule	--
AKT012228	88.32627275	16.377412	19.41357421	87.15075955	38.27233392	35.18365065	44.86291524	212.5172401	39.2635796	54.99249947	53.04108045	37.74643081	68.70803523	55.69348846	53.96524246	81.87606578	261.2471017	62.38822195	BlueModule	GO:0006169|adenosine salvage; GO:0016032|viral process; GO:0044209|AMP salvage
AKT012978	35.58905492	24.61372537	21.3900188	58.30066746	56.05342994	48.0496387	50.6356307	148.5706286	65.18411342	53.03542666	42.62216505	37.07649781	43.33699587	63.59629436	67.10278651	78.65735832	176.4660098	88.28074468	BlueModule	--
AKT012999	41.42044554	47.64586614	55.32936489	85.39111029	41.10095815	65.05621781	84.51037081	234.3353587	72.75769434	39.18138436	51.67819575	46.20103239	81.75584201	41.09150161	137.083638	78.48333611	263.7011777	104.4870955	BlueModule	GO:0042372|phylloquinone biosynthetic process; GO:0051289|protein homotetramerization
AKT013304	31.45973468	26.08278548	34.25638152	40.32816403	38.07742422	71.12777322	74.87881814	136.3048828	67.84006431	30.79058743	31.39177448	33.86667237	38.64169541	36.25879232	64.38455581	88.57017679	218.0074605	94.92602837	BlueModule	--
AKT013654	127.4923804	99.14566784	95.20885842	152.5394797	107.4651502	121.0226112	171.6099442	285.2104644	116.4833215	128.0312559	107.9370955	114.9007352	148.9744732	133.1520555	120.7297946	179.1675294	365.602081	213.4921365	BlueModule	GO:0007017|microtubule-based process
AKT014654	22.80413096	19.20535306	20.46127927	24.45575285	18.34431532	22.87229065	25.25510993	53.40400499	23.25393557	18.98771546	20.72545227	19.76468476	24.29750815	17.69283653	30.78788386	22.75863871	67.09483601	24.68075101	BlueModule	GO:0009958|positive gravitropism
AKT016201	65.32498398	7.367212	1.401031326	25.42361485	13.69282085	10.5422555	154.9915807	493.8670424	129.8967333	32.52389505	65.06073203	7.702178987	8.222986646	40.8844597	160.8944351	175.8976222	648.6046395	359.5098746	BlueModule	--
AKT016618	13.23926084	12.52118672	10.58457097	18.56344765	13.23499475	13.29914788	24.44884413	44.06828684	23.01545104	12.53022474	13.58175152	14.65005333	19.46088605	16.53638481	18.01486837	30.84046678	54.0940936	22.76238635	BlueModule	--
AKT017829	127.5669991	112.7804186	178.0288979	306.1546493	135.6656625	341.2649817	455.9343967	1101.211177	338.2964875	168.580216	117.5740615	187.5174703	323.9253308	155.9135902	461.7596652	374.8550412	1409.142024	391.573919	BlueModule	GO:0032259|methylation
AKT019250	17.45107017	14.78046016	14.4649598	17.92639014	15.2477025	18.84565066	19.07588878	36.11171898	17.67116943	17.37374755	16.7019378	13.45326162	18.00846479	16.94603678	22.21538646	21.09306835	49.81853835	23.20218526	BlueModule	GO:0006869|lipid transport
AKT020112	7.66292783	5.39745288	1.711953208	11.51939648	9.982464803	26.81669464	35.15674828	114.404163	51.52305151	16.75354779	14.2853597	7.93975218	16.17852666	12.228379	21.33701946	9.717567405	113.8182676	24.23988692	BlueModule	--
AKT020183	19.07054734	17.90019848	16.46793019	30.39181184	19.31942167	29.66116262	31.4975161	58.03284661	20.22005198	22.20803104	23.05200988	21.23025527	34.82551365	24.26388044	32.07482781	33.97851231	72.39914752	36.60323197	BlueModule	GO:0009555|pollen development; GO:0009860|pollen tube growth; GO:0033468|CMP-keto-3-deoxy-D-manno-octulosonic acid biosynthetic process; GO:0071555|cell wall organization
AKT020263	51.83745639	33.72044903	32.96051897	75.6756992	48.57411317	73.26455908	67.66365343	172.5942474	74.48391681	60.84800616	49.39249624	45.81891871	74.26473318	68.28766679	102.4805136	106.4880804	263.096812	139.2729683	BlueModule	GO:0006635|fatty acid beta-oxidation; GO:0033539|fatty acid beta-oxidation using acyl-CoA dehydrogenase; GO:0033540|fatty acid beta-oxidation using acyl-CoA oxidase; GO:0051791|medium-chain fatty acid metabolic process
AKT020746	78.00178787	47.18359203	19.65920688	128.3625161	45.50193754	99.61806575	84.09739174	222.7009145	87.73502418	88.98156627	49.36028535	23.11878391	114.1913987	42.92618708	96.88838737	58.28817715	277.0448645	78.06887691	BlueModule	GO:0008152|metabolic process
AKT020768	12.67918057	17.457747	10.87769299	17.21438308	15.58218952	22.59675431	23.87912175	42.74115793	17.54769909	13.28584035	13.36472781	11.30183368	19.01963923	17.55322113	22.43945571	26.41316342	48.56491295	29.80691752	BlueModule	GO:0006540|glutamate decarboxylation to succinate; GO:0009450|gamma-aminobutyric acid catabolic process
AKT022024	15.64622295	17.6671351	10.96682954	23.58568986	13.81536169	26.76378015	15.33199761	56.42041097	13.2258031	18.2532091	18.45138567	17.06553043	21.25799377	18.24078956	30.03454048	21.90964275	69.17109781	31.13811216	BlueModule	--
AKT023193	3.45532854	1.871149284	1.655396466	12.04068061	21.28290245	16.37487839	187.1182908	1222.204419	143.938316	10.7524351	6.857846708	7.573627947	15.40775801	32.75213959	252.9863737	249.5920987	1735.828511	375.859903	BlueModule	GO:0006949|syncytium formation; GO:0009664|plant-type cell wall organization
AKT023223	77.41790049	20.50380234	30.35516294	49.4720938	42.63862291	71.64090259	105.7679171	200.0316839	51.08290552	57.32506302	35.37162905	51.64483546	56.70744207	60.48774719	127.7835691	173.1895924	352.3644497	127.5788684	BlueModule	GO:0009733|response to auxin; GO:0009734|auxin-activated signaling pathway; GO:0055085|transmembrane transport
AKT023515	468.8063456	215.5522721	425.651135	719.4117847	199.2596323	1145.996528	756.616204	2162.988761	356.5467369	438.9655218	249.4318536	422.115541	846.1867456	347.0763196	963.9063892	715.0503311	3251.432481	354.7747353	BlueModule	GO:0033481|galacturonate biosynthetic process; GO:0050829|defense response to Gram-negative bacterium; GO:0050832|defense response to fungus
AKT023880	54.57516436	49.77138532	23.91312947	53.16334073	50.26804427	49.78247412	73.3657025	216.095781	46.71456197	57.29922563	50.93904751	36.60803788	50.61616035	51.13711411	47.37831304	91.2580468	257.3390362	63.31094694	BlueModule	--
AKT024197	65.10618607	2.32304836	4.072270698	115.3500578	30.53024089	55.39349718	7.56558656	773.0700159	190.9835282	134.5629969	49.04642755	42.35729004	4.839301804	30.20902931	133.2184713	309.3430391	553.2488027	266.543845	BlueModule	GO:0006952|defense response; GO:0009607|response to biotic stimulus
AKT003982	48.26372734	49.02557711	45.10738495	43.48420589	33.67949661	79.36975815	47.52734146	108.3122271	40.89969301	37.69118003	36.53513164	33.61835781	48.06389038	33.15851566	68.6575985	40.48227924	129.0731346	46.1529588	PurpleModule	GO:0007034|vacuolar transport; GO:0015031|protein transport
AKT016126	42.38926708	45.08792862	35.67477875	48.79091197	37.15178673	55.99654929	52.35247447	84.97121608	34.40365417	37.58374561	42.66576314	33.24099307	53.17375011	37.75026516	53.01773798	49.60123446	103.1226872	54.82771513	PurpleModule	--
AKT002108	21.18580423	18.52149287	18.66058484	21.71689291	22.49408975	22.84834327	30.14379197	64.16326984	29.2265053	20.13165572	16.67208839	17.43149847	26.0706818	24.74346485	37.73938073	30.400943	92.57890113	41.80678706	PurpleModule	GO:0032259|methylation
AKT006900	45.74232871	34.98924256	25.83265508	38.8900789	41.71063437	43.6778732	57.93314532	100.6313244	48.61191396	37.76299143	29.9054863	25.10248227	36.86172012	36.43262132	52.40624616	73.52470149	111.2074295	54.26751738	PurpleModule	GO:0006952|defense response; GO:0009607|response to biotic stimulus
AKT020112	7.66292783	5.39745288	1.711953208	11.51939648	9.982464803	26.81669464	35.15674828	114.404163	51.52305151	16.75354779	14.2853597	7.93975218	16.17852666	12.228379	21.33701946	9.717567405	113.8182676	24.23988692	PurpleModule	--
AKT002734	8.622854181	8.549625127	7.394275978	11.45984272	8.33854235	11.15718847	13.07549492	32.59268442	9.146843816	9.60137147	10.47162554	8.383342025	13.71303379	11.60322891	17.56065753	12.84721534	42.10439722	14.03168266	PurpleModule	--
AKT001907	125.1959031	69.43582827	31.8276403	260.1165869	145.8209943	113.7521135	377.212542	775.0296156	219.1251226	177.9928271	224.9900428	183.4230983	139.853724	197.498521	176.3909081	413.9272493	748.4137603	273.8488868	PurpleModule	GO:0010286|heat acclimation; GO:0030001|metal ion transport; GO:0046916|cellular transition metal ion homeostasis
AKT020183	19.07054734	17.90019848	16.46793019	30.39181184	19.31942167	29.66116262	31.4975161	58.03284661	20.22005198	22.20803104	23.05200988	21.23025527	34.82551365	24.26388044	32.07482781	33.97851231	72.39914752	36.60323197	PurpleModule	GO:0009555|pollen development; GO:0009860|pollen tube growth; GO:0033468|CMP-keto-3-deoxy-D-manno-octulosonic acid biosynthetic process; GO:0071555|cell wall organization
AKT006751	44.83875745	36.8320042	34.69151121	43.85558849	41.82545189	42.47963557	55.07955966	81.61073569	39.52949929	37.8328423	40.73781205	36.25654851	43.82639714	44.1256531	51.41510487	47.81311127	109.6533698	42.85544261	PurpleModule	GO:0006281|DNA repair; GO:0006351|transcription, DNA-templated; GO:0006355|regulation of transcription, DNA-templated; GO:0009908|flower development; GO:0009909|regulation of flower development; GO:0030154|cell differentiation; GO:0043981|histone H4-K5 acetylation; GO:0048510|regulation of timing of transition from vegetative to reproductive phase; GO:0090239|regulation of histone H4 acetylation;…
AKT009074	112.0710599	87.09874401	77.44108783	140.7237131	100.657495	131.6795725	169.5157999	250.7468098	112.1222019	131.7783957	123.12194	101.6305293	141.5216438	140.1858944	167.0738112	213.9906665	369.4938657	193.4522358	PurpleModule	GO:0006749|glutathione metabolic process; GO:0045454|cell redox homeostasis
AKT023880	54.57516436	49.77138532	23.91312947	53.16334073	50.26804427	49.78247412	73.3657025	216.095781	46.71456197	57.29922563	50.93904751	36.60803788	50.61616035	51.13711411	47.37831304	91.2580468	257.3390362	63.31094694	PurpleModule	--
AKT002574	24.03880603	14.66410432	23.41982516	28.79572949	22.9375015	41.31155756	14.82837327	114.526562	22.62606495	20.96905803	12.85422386	14.25868004	19.708022	13.49754464	37.37872526	13.31435985	141.2180839	17.8811803	PurpleModule	--
AKT007833	53.05493627	21.02706943	35.03395127	68.77761583	23.34952521	58.04037413	52.37325809	307.6459083	35.06833492	49.00232005	19.48403222	34.93552572	59.18798617	31.03442735	64.80051755	66.08558128	312.598242	103.1013945	PurpleModule	GO:0005975|carbohydrate metabolic process
AKT002635	77.26845306	66.18283878	56.39296747	146.1766124	80.79770492	213.1004062	170.9158872	394.5490514	149.9123451	65.22069421	92.74560581	60.28026997	150.3465923	132.9758372	279.4893726	172.7455647	476.5369012	138.5543779	PurpleModule	GO:0007155|cell adhesion; GO:0009735|response to cytokinin; GO:0010289|homogalacturonan biosynthetic process; GO:0048364|root development; GO:0048367|shoot system development
AKT003116	5.533209712	8.622174658	7.209246668	14.87334544	11.39743217	11.0860045	29.19458005	100.6676549	31.53287365	7.20373001	12.4934445	7.497430476	12.43220703	14.43180898	21.09123441	30.00125325	105.6584437	25.49659119	PurpleModule	--
AKT012127	39.24232465	14.38000059	17.50891884	27.10520724	20.01253121	24.81209202	29.02372766	77.00606753	32.23435791	32.57575192	18.77061449	18.02096102	22.50861986	20.84372845	23.50764397	36.65367097	100.7704668	39.4667023	PurpleModule	--
AKT009321	189.7535736	100.1966684	372.71292	134.3373982	125.3120139	402.9624698	190.8732038	639.1432646	141.0503713	142.7005143	152.8732622	221.0571922	105.6692142	127.6280512	281.1659189	106.2531354	671.5453674	159.2463116	PurpleModule	--
AKT009693	36.78837849	38.81735063	233.3816416	122.3381143	78.92831702	57.80245244	182.6514042	754.1944578	112.544849	15.49186882	8.857597317	100.3979184	134.795531	44.7811936	144.4502956	229.9199144	1112.59326	288.6240876	PurpleModule	GO:0006949|syncytium formation; GO:0009664|plant-type cell wall organization
AKT008082	88.83256469	73.78965705	70.01078449	117.2688151	82.6256214	122.4289692	153.9882887	264.6741489	141.1043147	76.80966326	86.80279557	75.99418111	120.6985404	102.0028112	135.3930511	168.4646914	365.6298164	248.5859708	PurpleModule	GO:0009826|unidimensional cell growth; GO:1902600|proton transmembrane transport
AKT017829	127.5669991	112.7804186	178.0288979	306.1546493	135.6656625	341.2649817	455.9343967	1101.211177	338.2964875	168.580216	117.5740615	187.5174703	323.9253308	155.9135902	461.7596652	374.8550412	1409.142024	391.573919	PurpleModule	GO:0032259|methylation
AKT010061	5.691336438	6.95137061	6.74113382	27.68825085	20.35461233	47.47313246	31.56678589	129.7918666	37.48357064	3.161326382	15.80653752	12.48762602	15.33937098	18.79109875	43.12807595	27.46417681	161.7403771	29.76815764	PurpleModule	GO:0008152|metabolic process
AKT016618	13.23926084	12.52118672	10.58457097	18.56344765	13.23499475	13.29914788	24.44884413	44.06828684	23.01545104	12.53022474	13.58175152	14.65005333	19.46088605	16.53638481	18.01486837	30.84046678	54.0940936	22.76238635	PurpleModule	--
AKT008517	12.15118619	18.57839111	17.68046825	35.51929976	13.36571112	215.8360494	40.45161551	1141.902692	11.58006665	19.35315979	9.316688013	32.74504167	59.14672827	39.93838256	266.3062614	17.91699305	989.2246485	44.06359014	PurpleModule	GO:0009664|plant-type cell wall organization
AKT001273	20.92024461	16.31403255	15.09191309	18.66490809	17.80644379	17.07080455	17.77020325	43.90007562	19.73782433	18.78620877	17.74218897	16.60861358	18.23703217	19.63860803	24.06109965	20.36362561	46.38046285	21.58263944	PurpleModule	--
AKT009041	79.76322849	53.29439375	67.41373298	75.21671881	69.14844807	94.94772398	75.29991377	141.0598937	80.38885501	69.09156834	53.88512221	75.643657	90.81151309	75.8799441	93.49643646	94.74523576	181.5863281	113.6355042	PurpleModule	--
AKT012999	41.42044554	47.64586614	55.32936489	85.39111029	41.10095815	65.05621781	84.51037081	234.3353587	72.75769434	39.18138436	51.67819575	46.20103239	81.75584201	41.09150161	137.083638	78.48333611	263.7011777	104.4870955	PurpleModule	GO:0042372|phylloquinone biosynthetic process; GO:0051289|protein homotetramerization
AKT008115	62.84252063	46.4939246	42.86962603	69.59857791	49.48262552	57.73705391	70.67887542	129.1676181	73.38460071	60.47540279	54.88201837	54.96676874	73.4878504	68.86776464	65.85532586	80.85882343	146.7742534	93.10211154	PurpleModule	--
AKT012228	88.32627275	16.377412	19.41357421	87.15075955	38.27233392	35.18365065	44.86291524	212.5172401	39.2635796	54.99249947	53.04108045	37.74643081	68.70803523	55.69348846	53.96524246	81.87606578	261.2471017	62.38822195	PurpleModule	GO:0006169|adenosine salvage; GO:0016032|viral process; GO:0044209|AMP salvage
AKT019086	19.49574145	16.91507884	16.23217739	32.18221527	22.603043	33.04675593	28.89413611	65.05840832	22.88622051	24.42312426	26.50221543	23.35627641	26.15056109	29.92786177	39.11701055	56.65306503	102.8655161	37.86035029	PurpleModule	GO:0002237|response to molecule of bacterial origin; GO:0006641|triglyceride metabolic process; GO:0009617|response to bacterium; GO:0010188|response to microbial phytotoxin; GO:0019563|glycerol catabolic process; GO:0042742|defense response to bacterium; GO:0046167|glycerol-3-phosphate biosynthetic process; GO:0080167|response to karrikin
AKT009091	8.463704177	6.810273611	10.41377502	12.07452113	8.805523504	14.095021	14.65393422	30.8300856	14.42303191	10.3100094	8.663932306	10.25510225	12.79336153	11.86177739	15.92035121	20.86183174	38.25984629	17.85558271	PurpleModule	GO:0007166|cell surface receptor signaling pathway; GO:0010068|protoderm histogenesis; GO:0030154|cell differentiation; GO:0042335|cuticle development; GO:0046777|protein autophosphorylation; GO:1905393|plant organ formation
AKT022024	15.64622295	17.6671351	10.96682954	23.58568986	13.81536169	26.76378015	15.33199761	56.42041097	13.2258031	18.2532091	18.45138567	17.06553043	21.25799377	18.24078956	30.03454048	21.90964275	69.17109781	31.13811216	PurpleModule	--
AKT018025	26.81523552	18.51885092	12.33269602	23.12635957	17.7526581	24.09196699	19.92610536	49.52796879	24.21661871	22.64053527	22.04374357	16.06833652	23.78945169	21.00090209	24.27842936	23.94349641	51.91772431	34.12150883	PurpleModule	GO:0000045|autophagosome assembly; GO:0007030|Golgi organization; GO:0031468|nuclear envelope reassembly; GO:0043161|proteasome-mediated ubiquitin-dependent protein catabolic process; GO:0061025|membrane fusion
AKT005185	125.4422736	68.12943678	63.25838903	106.3141374	64.62367431	98.79324584	125.5602192	244.8234065	135.0803916	110.6223515	64.70363931	68.52424905	101.5484297	75.59442767	100.716132	112.0130062	290.2512047	129.6476604	PurpleModule	GO:0003333|amino acid transmembrane transport; GO:0015804|neutral amino acid transport
AKT019250	17.45107017	14.78046016	14.4649598	17.92639014	15.2477025	18.84565066	19.07588878	36.11171898	17.67116943	17.37374755	16.7019378	13.45326162	18.00846479	16.94603678	22.21538646	21.09306835	49.81853835	23.20218526	PurpleModule	GO:0006869|lipid transport
AKT007516	28.40264263	22.18675598	19.99793474	38.71219233	30.48957417	25.50784156	40.98493455	73.98084218	36.56123594	24.92615075	30.17831456	24.40082904	35.9822702	34.12056215	28.58742102	48.44768303	97.96677587	49.10629693	PurpleModule	GO:0040007|growth; GO:0045489|pectin biosynthetic process
AKT010530	62.81268587	68.11611939	79.32397859	65.67367099	56.0943268	63.4650254	57.59557638	299.3174231	39.04656549	70.22120739	52.69166724	65.82957749	87.25378352	53.24412207	53.06219699	52.51467974	402.2337424	41.3860505	PurpleModule	GO:0007017|microtubule-based process
AKT007825	7.149709496	4.018293528	2.981685021	6.750111678	4.555558661	4.08648683	3.405140849	20.72899715	3.171438145	6.796884565	5.11173929	2.982186548	6.360902437	5.755885819	6.316389873	5.692742899	26.74315988	5.99367877	PurpleModule	GO:0007018|microtubule-based movement; GO:0031347|regulation of defense response
AKT012029	24.67323792	34.28560641	31.69236236	54.30998431	34.79066937	43.62961058	60.92768624	113.098398	50.42920961	38.82245114	42.50367146	30.42447197	50.45919651	55.38970053	66.60155453	55.28892343	108.3092861	52.13748566	PurpleModule	GO:0006351|transcription, DNA-templated; GO:0006355|regulation of transcription, DNA-templated; GO:0040008|regulation of growth
AKT020768	12.67918057	17.457747	10.87769299	17.21438308	15.58218952	22.59675431	23.87912175	42.74115793	17.54769909	13.28584035	13.36472781	11.30183368	19.01963923	17.55322113	22.43945571	26.41316342	48.56491295	29.80691752	PurpleModule	GO:0006540|glutamate decarboxylation to succinate; GO:0009450|gamma-aminobutyric acid catabolic process
AKT010145	11.13163333	4.624436985	3.588397927	7.176706054	7.859488117	16.45978167	12.35189865	37.94141203	9.113785124	11.10651721	5.86212302	6.956762213	10.52096053	8.059812853	25.00227019	14.46222015	49.55982377	19.04585028	PurpleModule	--
AKT023191	71.64861689	48.90296764	56.60585641	87.21672804	59.53185899	75.80667062	86.39695285	128.0772664	80.75104993	62.83277507	60.2161806	57.33177612	79.17935601	76.53852833	90.77924467	68.96997286	162.8719316	87.14529067	PurpleModule	GO:0008643|carbohydrate transport; GO:0015790|UDP-xylose transmembrane transport
AKT011019	28.15672024	20.49673041	27.55052013	31.88310036	25.37584013	33.72456702	25.79315898	62.02529599	32.85802335	27.11645852	22.51958572	28.2959573	28.46145827	24.79054825	33.31177149	36.24563013	65.62769473	42.67873272	PurpleModule	GO:0015031|protein transport; GO:0015833|peptide transport; GO:0042938|dipeptide transport; GO:0042939|tripeptide transport
AKT011808	26.35350532	20.03568449	23.61516814	29.87249211	22.10219227	25.90301489	23.39706824	62.18976287	27.38982339	23.59529572	22.69142933	22.07136343	31.94761982	23.57169383	29.51008805	27.30489569	72.62308943	39.67542289	PurpleModule	GO:0007034|vacuolar transport; GO:0007035|vacuolar acidification; GO:1902600|proton transmembrane transport
AKT016073	2.955440135	2.134049937	0.774273724	16.9120232	4.711115668	24.8116694	20.67974679	71.96904675	17.18898835	3.909095103	16.50045391	4.986938869	23.39765274	20.15073955	36.53115474	30.00912755	113.4098826	27.05741581	PurpleModule	GO:0006857|oligopeptide transport; GO:0009414|response to water deprivation; GO:0009635|response to herbicide; GO:0009734|auxin-activated signaling pathway; GO:0010167|response to nitrate; GO:0015706|nitrate transport; GO:0042128|nitrate assimilation
AKT006856	14.17803499	9.748206272	6.942693951	12.7860861	11.12223727	13.69133484	17.83864211	36.36468664	18.22453033	13.06452828	10.41239243	9.362332276	10.9308741	11.68782251	20.73039982	17.34999336	43.39812211	16.49332343	PurpleModule	GO:0006970|response to osmotic stress; GO:0009651|response to salt stress; GO:0035335|peptidyl-tyrosine dephosphorylation; GO:0046856|phosphatidylinositol dephosphorylation
AKT013654	127.4923804	99.14566784	95.20885842	152.5394797	107.4651502	121.0226112	171.6099442	285.2104644	116.4833215	128.0312559	107.9370955	114.9007352	148.9744732	133.1520555	120.7297946	179.1675294	365.602081	213.4921365	PurpleModule	GO:0007017|microtubule-based process
AKT024060	59.25656517	36.66205259	25.58483861	59.64566793	39.42871993	47.10432528	87.83879588	138.8355629	71.18013027	51.53926432	41.59061844	28.50028268	74.97033814	49.6664701	49.78033706	75.82731419	204.2910665	114.6584149	PurpleModule	GO:0006633|fatty acid biosynthetic process
AKT004834	14.70250045	15.39758012	16.34824942	25.18763935	20.5126003	24.75249804	26.077366	49.7824097	23.03168955	17.01317123	20.32639148	15.56990421	23.27193075	23.9431177	24.18308338	21.50577503	52.93939765	19.86791102	PurpleModule	--
AKT004441	141.0385181	118.6389084	102.7770792	250.307713	126.5535753	159.1682296	234.9340627	482.2454901	228.0473056	157.1356153	195.6718105	134.2425109	267.6489982	174.8738624	224.8975807	245.7417341	608.7834987	297.2824991	PurpleModule	--
AKT014654	22.80413096	19.20535306	20.46127927	24.45575285	18.34431532	22.87229065	25.25510993	53.40400499	23.25393557	18.98771546	20.72545227	19.76468476	24.29750815	17.69283653	30.78788386	22.75863871	67.09483601	24.68075101	PurpleModule	GO:0009958|positive gravitropism
AKT021042	109.3237131	111.7150499	91.69180902	104.416027	110.9309382	211.1610469	196.7544045	304.7278665	128.2314202	87.44858779	104.2637466	83.32809211	131.7483523	102.5568881	201.2514025	193.3888269	434.2567904	254.1407309	MagentaModule	GO:0006144|purine nucleobase metabolic process; GO:0009877|nodulation; GO:0019628|urate catabolic process
AKT006442	35.51052343	28.66195585	9.578149897	30.71256518	17.08852496	21.42032481	54.36033218	111.5349674	47.60159797	36.55995788	27.43594672	12.19423561	46.63273765	23.94759202	40.5660236	48.55379565	165.2729222	58.90386137	MagentaModule	--
AKT003982	48.26372734	49.02557711	45.10738495	43.48420589	33.67949661	79.36975815	47.52734146	108.3122271	40.89969301	37.69118003	36.53513164	33.61835781	48.06389038	33.15851566	68.6575985	40.48227924	129.0731346	46.1529588	MagentaModule	GO:0007034|vacuolar transport; GO:0015031|protein transport
AKT002108	21.18580423	18.52149287	18.66058484	21.71689291	22.49408975	22.84834327	30.14379197	64.16326984	29.2265053	20.13165572	16.67208839	17.43149847	26.0706818	24.74346485	37.73938073	30.400943	92.57890113	41.80678706	MagentaModule	GO:0032259|methylation
AKT020112	7.66292783	5.39745288	1.711953208	11.51939648	9.982464803	26.81669464	35.15674828	114.404163	51.52305151	16.75354779	14.2853597	7.93975218	16.17852666	12.228379	21.33701946	9.717567405	113.8182676	24.23988692	MagentaModule	--
AKT006280	30.76688726	18.69885888	21.63638883	55.32830622	29.43505881	33.71787371	33.34071203	168.2887914	43.79882261	27.90644325	23.80931134	19.87863384	54.50968123	34.10713834	56.47033898	44.34839878	223.4854239	62.56946861	MagentaModule	GO:0071555|cell wall organization
AKT002734	8.622854181	8.549625127	7.394275978	11.45984272	8.33854235	11.15718847	13.07549492	32.59268442	9.146843816	9.60137147	10.47162554	8.383342025	13.71303379	11.60322891	17.56065753	12.84721534	42.10439722	14.03168266	MagentaModule	--
AKT020183	19.07054734	17.90019848	16.46793019	30.39181184	19.31942167	29.66116262	31.4975161	58.03284661	20.22005198	22.20803104	23.05200988	21.23025527	34.82551365	24.26388044	32.07482781	33.97851231	72.39914752	36.60323197	MagentaModule	GO:0009555|pollen development; GO:0009860|pollen tube growth; GO:0033468|CMP-keto-3-deoxy-D-manno-octulosonic acid biosynthetic process; GO:0071555|cell wall organization
AKT020263	51.83745639	33.72044903	32.96051897	75.6756992	48.57411317	73.26455908	67.66365343	172.5942474	74.48391681	60.84800616	49.39249624	45.81891871	74.26473318	68.28766679	102.4805136	106.4880804	263.096812	139.2729683	MagentaModule	GO:0006635|fatty acid beta-oxidation; GO:0033539|fatty acid beta-oxidation using acyl-CoA dehydrogenase; GO:0033540|fatty acid beta-oxidation using acyl-CoA oxidase; GO:0051791|medium-chain fatty acid metabolic process
AKT023880	54.57516436	49.77138532	23.91312947	53.16334073	50.26804427	49.78247412	73.3657025	216.095781	46.71456197	57.29922563	50.93904751	36.60803788	50.61616035	51.13711411	47.37831304	91.2580468	257.3390362	63.31094694	MagentaModule	--
AKT004372	73.59687118	102.1988721	39.07882288	93.6134577	58.14055779	102.5988099	114.4634701	236.3678374	63.54566725	72.69981137	53.10356605	30.13607894	134.9865353	50.37453383	102.2831601	39.44384386	339.487231	84.04626473	MagentaModule	GO:0006654|phosphatidic acid biosynthetic process
AKT007833	53.05493627	21.02706943	35.03395127	68.77761583	23.34952521	58.04037413	52.37325809	307.6459083	35.06833492	49.00232005	19.48403222	34.93552572	59.18798617	31.03442735	64.80051755	66.08558128	312.598242	103.1013945	MagentaModule	GO:0005975|carbohydrate metabolic process
AKT002642	44.7797851	37.91023458	34.34464754	55.52753598	43.19390392	64.94245768	48.07583735	103.9221124	44.46314602	43.80588136	48.91875595	38.34618299	50.20497202	43.36712682	68.40734126	56.46463874	121.4775998	47.44364359	MagentaModule	--
AKT008082	88.83256469	73.78965705	70.01078449	117.2688151	82.6256214	122.4289692	153.9882887	264.6741489	141.1043147	76.80966326	86.80279557	75.99418111	120.6985404	102.0028112	135.3930511	168.4646914	365.6298164	248.5859708	MagentaModule	GO:0009826|unidimensional cell growth; GO:1902600|proton transmembrane transport
AKT017829	127.5669991	112.7804186	178.0288979	306.1546493	135.6656625	341.2649817	455.9343967	1101.211177	338.2964875	168.580216	117.5740615	187.5174703	323.9253308	155.9135902	461.7596652	374.8550412	1409.142024	391.573919	MagentaModule	GO:0032259|methylation
AKT010061	5.691336438	6.95137061	6.74113382	27.68825085	20.35461233	47.47313246	31.56678589	129.7918666	37.48357064	3.161326382	15.80653752	12.48762602	15.33937098	18.79109875	43.12807595	27.46417681	161.7403771	29.76815764	MagentaModule	GO:0008152|metabolic process
AKT008517	12.15118619	18.57839111	17.68046825	35.51929976	13.36571112	215.8360494	40.45161551	1141.902692	11.58006665	19.35315979	9.316688013	32.74504167	59.14672827	39.93838256	266.3062614	17.91699305	989.2246485	44.06359014	MagentaModule	GO:0009664|plant-type cell wall organization
AKT017421	18.51595122	20.11056627	22.88057915	26.54332831	17.00084135	43.95621214	31.35131669	147.9808566	27.7515606	21.93104573	21.5898252	25.93856235	28.44152065	21.19145956	39.97784342	27.45439033	112.8396049	22.86558303	MagentaModule	GO:0006839|mitochondrial transport; GO:0048250|iron import into the mitochondrion; GO:0055072|iron ion homeostasis
AKT012999	41.42044554	47.64586614	55.32936489	85.39111029	41.10095815	65.05621781	84.51037081	234.3353587	72.75769434	39.18138436	51.67819575	46.20103239	81.75584201	41.09150161	137.083638	78.48333611	263.7011777	104.4870955	MagentaModule	GO:0042372|phylloquinone biosynthetic process; GO:0051289|protein homotetramerization
AKT008115	62.84252063	46.4939246	42.86962603	69.59857791	49.48262552	57.73705391	70.67887542	129.1676181	73.38460071	60.47540279	54.88201837	54.96676874	73.4878504	68.86776464	65.85532586	80.85882343	146.7742534	93.10211154	MagentaModule	--
AKT009091	8.463704177	6.810273611	10.41377502	12.07452113	8.805523504	14.095021	14.65393422	30.8300856	14.42303191	10.3100094	8.663932306	10.25510225	12.79336153	11.86177739	15.92035121	20.86183174	38.25984629	17.85558271	MagentaModule	GO:0007166|cell surface receptor signaling pathway; GO:0010068|protoderm histogenesis; GO:0030154|cell differentiation; GO:0042335|cuticle development; GO:0046777|protein autophosphorylation; GO:1905393|plant organ formation
AKT013613	3.643138898	29.81658387	29.48964466	22.22119654	23.67037794	77.81127149	67.768541	269.2352932	52.34768106	3.555991838	6.794340957	10.5228166	12.60632985	6.948196083	37.11237881	32.52127932	355.4652467	71.85369033	MagentaModule	GO:0006351|transcription, DNA-templated; GO:0006355|regulation of transcription, DNA-templated; GO:0009793|embryo development ending in seed dormancy; GO:0010431|seed maturation
AKT022024	15.64622295	17.6671351	10.96682954	23.58568986	13.81536169	26.76378015	15.33199761	56.42041097	13.2258031	18.2532091	18.45138567	17.06553043	21.25799377	18.24078956	30.03454048	21.90964275	69.17109781	31.13811216	MagentaModule	--
AKT005638	53.42124999	55.65518192	28.99442183	115.1557968	54.72254887	122.6088708	116.3156223	303.1462499	85.19190053	82.89448059	99.84518216	70.81837762	102.624859	74.73122581	251.6861391	135.9675171	454.2377006	105.4197361	MagentaModule	GO:0006694|steroid biosynthetic process; GO:0009809|lignin biosynthetic process; GO:0042742|defense response to bacterium
AKT018025	26.81523552	18.51885092	12.33269602	23.12635957	17.7526581	24.09196699	19.92610536	49.52796879	24.21661871	22.64053527	22.04374357	16.06833652	23.78945169	21.00090209	24.27842936	23.94349641	51.91772431	34.12150883	MagentaModule	GO:0000045|autophagosome assembly; GO:0007030|Golgi organization; GO:0031468|nuclear envelope reassembly; GO:0043161|proteasome-mediated ubiquitin-dependent protein catabolic process; GO:0061025|membrane fusion
AKT005185	125.4422736	68.12943678	63.25838903	106.3141374	64.62367431	98.79324584	125.5602192	244.8234065	135.0803916	110.6223515	64.70363931	68.52424905	101.5484297	75.59442767	100.716132	112.0130062	290.2512047	129.6476604	MagentaModule	GO:0003333|amino acid transmembrane transport; GO:0015804|neutral amino acid transport
AKT023515	468.8063456	215.5522721	425.651135	719.4117847	199.2596323	1145.996528	756.616204	2162.988761	356.5467369	438.9655218	249.4318536	422.115541	846.1867456	347.0763196	963.9063892	715.0503311	3251.432481	354.7747353	MagentaModule	GO:0033481|galacturonate biosynthetic process; GO:0050829|defense response to Gram-negative bacterium; GO:0050832|defense response to fungus
AKT019250	17.45107017	14.78046016	14.4649598	17.92639014	15.2477025	18.84565066	19.07588878	36.11171898	17.67116943	17.37374755	16.7019378	13.45326162	18.00846479	16.94603678	22.21538646	21.09306835	49.81853835	23.20218526	MagentaModule	GO:0006869|lipid transport
AKT013216	36.22602541	35.17519747	27.23737719	42.0628708	34.91680532	46.17980095	54.09837663	76.55795139	40.59934443	34.49196796	34.79779049	27.29298381	37.53634785	37.30650964	59.29506521	42.21759566	90.48244805	48.61928758	MagentaModule	GO:0006148|inosine catabolic process; GO:0010150|leaf senescence
AKT010332	43.28787042	29.98182447	28.63413404	52.85821451	43.78723093	29.22741101	65.85656051	156.990615	77.3095557	36.09291351	46.13732214	39.30267739	36.82355468	54.59078751	42.64250543	68.43812045	185.6512475	92.97559863	MagentaModule	GO:0009651|response to salt stress
AKT024197	65.10618607	2.32304836	4.072270698	115.3500578	30.53024089	55.39349718	7.56558656	773.0700159	190.9835282	134.5629969	49.04642755	42.35729004	4.839301804	30.20902931	133.2184713	309.3430391	553.2488027	266.543845	MagentaModule	GO:0006952|defense response; GO:0009607|response to biotic stimulus
AKT012029	24.67323792	34.28560641	31.69236236	54.30998431	34.79066937	43.62961058	60.92768624	113.098398	50.42920961	38.82245114	42.50367146	30.42447197	50.45919651	55.38970053	66.60155453	55.28892343	108.3092861	52.13748566	MagentaModule	GO:0006351|transcription, DNA-templated; GO:0006355|regulation of transcription, DNA-templated; GO:0040008|regulation of growth
AKT020768	12.67918057	17.457747	10.87769299	17.21438308	15.58218952	22.59675431	23.87912175	42.74115793	17.54769909	13.28584035	13.36472781	11.30183368	19.01963923	17.55322113	22.43945571	26.41316342	48.56491295	29.80691752	MagentaModule	GO:0006540|glutamate decarboxylation to succinate; GO:0009450|gamma-aminobutyric acid catabolic process
AKT005322	28.41896783	28.23944549	13.5334752	48.35158624	16.07703095	53.68381782	37.40809217	125.8216747	18.07074347	37.08070862	24.89477251	20.58622738	59.4463189	28.27730513	42.47258133	24.25047743	151.3893938	12.74612872	MagentaModule	--
AKT022958	15.96212119	26.88030625	18.64887621	34.91628037	18.08939343	55.25377703	54.0227289	94.20652366	27.75959355	14.12779454	27.69842943	21.01373639	33.68532975	21.88850364	65.26409809	58.94973958	149.5128769	35.76912112	MagentaModule	GO:0051603|proteolysis involved in cellular protein catabolic process
AKT012978	35.58905492	24.61372537	21.3900188	58.30066746	56.05342994	48.0496387	50.6356307	148.5706286	65.18411342	53.03542666	42.62216505	37.07649781	43.33699587	63.59629436	67.10278651	78.65735832	176.4660098	88.28074468	MagentaModule	--
AKT010145	11.13163333	4.624436985	3.588397927	7.176706054	7.859488117	16.45978167	12.35189865	37.94141203	9.113785124	11.10651721	5.86212302	6.956762213	10.52096053	8.059812853	25.00227019	14.46222015	49.55982377	19.04585028	MagentaModule	--
AKT023193	3.45532854	1.871149284	1.655396466	12.04068061	21.28290245	16.37487839	187.1182908	1222.204419	143.938316	10.7524351	6.857846708	7.573627947	15.40775801	32.75213959	252.9863737	249.5920987	1735.828511	375.859903	MagentaModule	GO:0006949|syncytium formation; GO:0009664|plant-type cell wall organization
AKT011808	26.35350532	20.03568449	23.61516814	29.87249211	22.10219227	25.90301489	23.39706824	62.18976287	27.38982339	23.59529572	22.69142933	22.07136343	31.94761982	23.57169383	29.51008805	27.30489569	72.62308943	39.67542289	MagentaModule	GO:0007034|vacuolar transport; GO:0007035|vacuolar acidification; GO:1902600|proton transmembrane transport
AKT016073	2.955440135	2.134049937	0.774273724	16.9120232	4.711115668	24.8116694	20.67974679	71.96904675	17.18898835	3.909095103	16.50045391	4.986938869	23.39765274	20.15073955	36.53115474	30.00912755	113.4098826	27.05741581	MagentaModule	GO:0006857|oligopeptide transport; GO:0009414|response to water deprivation; GO:0009635|response to herbicide; GO:0009734|auxin-activated signaling pathway; GO:0010167|response to nitrate; GO:0015706|nitrate transport; GO:0042128|nitrate assimilation
AKT006856	14.17803499	9.748206272	6.942693951	12.7860861	11.12223727	13.69133484	17.83864211	36.36468664	18.22453033	13.06452828	10.41239243	9.362332276	10.9308741	11.68782251	20.73039982	17.34999336	43.39812211	16.49332343	MagentaModule	GO:0006970|response to osmotic stress; GO:0009651|response to salt stress; GO:0035335|peptidyl-tyrosine dephosphorylation; GO:0046856|phosphatidylinositol dephosphorylation
AKT012541	81.52696236	52.82376273	28.43478599	59.14944269	49.1266607	48.83374193	79.03752294	130.1482629	86.82668173	65.58841001	55.41245654	34.25399715	62.68590822	56.61479605	59.47593292	72.56382512	184.9724029	97.38564068	MagentaModule	--
AKT001629	9.726541449	14.34909957	11.7707097	19.8313097	12.47387423	20.03416235	17.35409483	42.88277386	17.23986312	15.9769385	14.54612404	11.9786859	19.95791326	13.48204226	21.42876226	17.38454153	40.14138898	13.8369962	MagentaModule	GO:0010603|regulation of cytoplasmic mRNA processing body assembly; GO:0034063|stress granule assembly
AKT013654	127.4923804	99.14566784	95.20885842	152.5394797	107.4651502	121.0226112	171.6099442	285.2104644	116.4833215	128.0312559	107.9370955	114.9007352	148.9744732	133.1520555	120.7297946	179.1675294	365.602081	213.4921365	MagentaModule	GO:0007017|microtubule-based process
AKT002719	31.77863277	16.32181845	14.48395708	21.91759238	17.6080663	19.67964714	20.20111968	50.5087682	22.43890315	31.96238643	18.14823286	13.69425345	21.57977479	18.15753317	18.71237525	22.16580576	57.58211229	24.35733649	MagentaModule	--
AKT010573	30.10675431	8.369981325	12.77280659	19.91220425	12.78560747	25.2435231	63.55213294	195.9692117	15.75697619	26.03120065	10.49197485	18.59499961	40.33975461	29.81759338	87.1917212	33.15955534	454.865135	31.61854288	MagentaModule	--
AKT009722	18.66182061	34.16034971	29.72510078	27.74813694	27.64505316	42.84014507	42.5565873	41.94704151	48.58527355	23.13704373	27.08437834	27.45580815	31.25494399	28.64404793	46.37653555	45.26942924	42.84404691	42.84557282	RedModule	GO:0043328|protein transport to vacuole involved in ubiquitin-dependent protein catabolic process via the multivesicular body sorting pathway
AKT001584	35.28961117	19.43456344	9.417331849	21.94964136	15.68113971	4.271067163	53.24977336	29.06487093	161.5663227	30.83421998	26.55246681	7.008025142	14.91942122	19.13499303	3.240459078	27.22058728	27.09853446	121.2204361	RedModule	GO:0051262|protein tetramerization
AKT008235	45.34665344	45.40747073	42.14702103	43.35498453	45.36891707	57.96661668	84.01618032	62.07249359	73.42722314	45.97590183	48.60170025	38.98392061	45.54431076	46.88259343	61.09985415	91.71436734	86.30625677	92.60762009	RedModule	GO:0006888|endoplasmic reticulum to Golgi vesicle-mediated transport; GO:0015031|protein transport; GO:0030100|regulation of endocytosis
AKT013716	73.56573969	99.59023691	161.3765462	102.0249027	77.46440148	369.8996687	168.9157454	153.995259	303.9959528	76.2302823	154.6604638	176.9602768	99.11313113	120.073284	538.6251827	530.6894927	217.7501942	924.6419014	RedModule	GO:0006559|L-phenylalanine catabolic process; GO:0006572|tyrosine catabolic process
AKT012823	12.19153681	6.317002492	11.29368988	26.68519897	24.10228569	39.69011427	42.28974766	82.33309748	127.0770332	14.71881106	7.862837602	8.0912831	29.66556197	14.37482857	55.53498124	30.56651108	92.75251783	118.2430754	RedModule	GO:0009636|response to toxic substance
AKT023363	19.18386249	0.815682989	0.969129576	2.650697648	3.267150733	1.508690649	0.934633736	136.1352429	242.9175039	31.83055226	10.53145022	2.481708906	1.759932909	4.615862773	18.41102407	86.7656315	14.20471688	225.6725544	RedModule	GO:0000272|polysaccharide catabolic process; GO:0006032|chitin catabolic process; GO:0006952|defense response; GO:0009611|response to wounding; GO:0009617|response to bacterium; GO:0010262|somatic embryogenesis; GO:0016998|cell wall macromolecule catabolic process
AKT015031	267.4696847	289.4552311	301.1412526	307.6196948	287.5682754	413.1063931	423.435618	491.9786331	429.8544196	275.5686573	299.8573041	337.7221969	299.9885259	361.9401672	509.9178393	450.4606574	539.5123936	575.2550946	RedModule	--
AKT005763	10.68565923	56.1618649	29.73614155	67.71870758	63.37791032	392.6204269	642.2994006	319.9673782	866.7825778	19.4634967	108.4727229	57.51665719	121.6204252	111.0153179	640.452349	477.1527176	241.0332835	673.0487649	RedModule	GO:0071555|cell wall organization
AKT013908	36.39790342	34.04819185	31.64527571	34.35526646	31.22398769	63.73501528	54.39688033	56.96226062	54.88341659	39.25689938	30.01180211	28.79017479	41.83602994	29.89001631	66.07914172	62.87554722	63.31713175	69.00973488	RedModule	GO:0000390|spliceosomal complex disassembly; GO:0000398|mRNA splicing, via spliceosome; GO:0006355|regulation of transcription, DNA-templated; GO:0042752|regulation of circadian rhythm
AKT003195	15.54211106	33.03751278	33.58100521	27.90166607	35.47736508	63.34773335	74.64678068	63.59562559	70.8906212	24.76973845	28.41628919	30.71460092	32.20258172	37.39722606	68.99206887	119.2184551	74.30723048	108.5215101	RedModule	--
AKT023176	125.7374211	163.4726828	139.9530293	149.0939861	178.1223564	157.2607553	380.5446354	296.4517858	397.1483689	102.8729677	171.741874	137.4849434	163.6361955	162.1634228	164.384946	399.0064242	315.4574126	449.8190451	RedModule	--
AKT005332	78.42418072	94.87225008	75.69995656	118.8809965	134.7472644	230.845848	334.7873233	347.7296847	296.4683088	63.69806133	133.1349752	85.89274065	106.3641392	148.9660059	280.1277963	298.9663543	344.2608898	344.5403068	RedModule	--
AKT007708	53.16474144	32.71947086	42.1206592	61.6440893	47.62393843	60.02578999	100.2101637	91.44186411	85.74492097	50.31621787	58.8142747	54.07379384	61.8502465	65.2852691	96.48516016	110.3973198	125.6676047	138.7097971	RedModule	--
AKT012071	21.15431434	43.77255509	24.43570522	28.99468816	38.04149601	54.65172348	51.02540634	51.74642549	56.07600118	22.07067259	29.89931063	22.63633742	32.68377773	28.79130419	50.49878301	48.63028152	48.86512155	51.83504582	RedModule	--
AKT013660	87.14881151	146.1891299	88.80125494	153.6381388	120.9669408	160.4392406	280.8796312	213.2379814	274.49982	113.6603402	126.6786579	80.1282333	122.5126691	145.449679	233.892439	281.6903593	243.8349831	293.241239	RedModule	--
AKT016318	146.4921026	119.1244048	82.80904534	213.4554118	229.563223	149.9393375	508.1232297	328.1315014	565.8885869	112.4548935	152.9701602	82.99483579	176.2440052	216.5884287	205.2998877	549.9254584	404.6271805	614.2978779	RedModule	GO:0016567|protein ubiquitination
AKT001900	13.2774717	9.679444402	23.17972721	34.02712382	19.88988326	17.73271394	41.16952604	41.67063506	124.7391616	26.00325948	15.59255394	31.46806933	35.9933385	31.50333707	35.476846	96.22959244	78.74614298	181.4567919	RedModule	--
AKT008703	1.04519901	2.826056442	0.354918179	8.867709209	5.576715519	0.418096869	86.27043751	8.325432761	198.4110188	4.64916775	10.09854134	3.940968974	3.992280932	14.63694143	9.466290705	308.1663545	18.66121558	269.9756049	RedModule	--
AKT001547	339.7868099	359.9552034	397.4131271	281.0673225	442.4823807	484.2992825	875.7585061	669.4613939	784.355572	249.6885534	325.6214256	281.7367485	370.109056	288.6708749	432.0457585	817.6104395	1004.623652	1330.158357	RedModule	--
AKT017106	57.31968825	130.0981787	152.0995505	94.77823778	884.7874049	572.4931558	2440.614719	712.8619204	7655.347577	61.29672231	191.5702299	432.0994158	78.33473942	364.2414327	3717.731581	7622.89065	1881.545284	15091.0563	RedModule	GO:0031640|killing of cells of other organism; GO:0042742|defense response to bacterium; GO:0045926|negative regulation of growth; GO:0050832|defense response to fungus
AKT017788	25.95677386	37.76510109	10.88288489	42.73334356	58.47215973	114.1825569	419.9412421	325.6977858	362.8173553	31.24041035	56.29615377	40.38574949	45.06152465	93.25476128	348.6116612	943.0460598	692.1660528	1263.981999	RedModule	GO:0010411|xyloglucan metabolic process; GO:0042546|cell wall biogenesis; GO:0071555|cell wall organization
AKT025694	4.272069394	10.51989943	10.07179467	7.428596661	68.24166448	41.44022089	146.8369258	51.36225201	661.2782552	4.818948292	15.31186532	25.61146083	4.632156446	28.50531127	275.2051586	539.0751119	134.3777634	1312.035111	RedModule	GO:0031640|killing of cells of other organism; GO:0042742|defense response to bacterium; GO:0045926|negative regulation of growth; GO:0050832|defense response to fungus
AKT016284	2.623644099	4.347561031	7.503389145	7.822413743	6.017076355	11.93901193	49.2091223	32.67119903	97.4776461	1.979630523	2.579049705	5.221447425	11.26671825	4.058754755	24.00038501	57.69248297	39.65071488	74.8166402	RedModule	GO:0071555|cell wall organization
AKT010412	49.83155522	100.7484426	115.0916006	163.8403161	112.8859139	199.2500124	345.9867911	326.8600968	292.2293252	80.82926408	137.4778283	160.8835264	119.1759569	167.936712	292.7077242	436.6191359	302.7136415	259.438864	RedModule	GO:0006351|transcription, DNA-templated; GO:0009610|response to symbiotic fungus; GO:0009737|response to abscisic acid; GO:0010197|polar nucleus fusion; GO:0010201|response to continuous far red light stimulus by the high-irradiance response system
AKT022430	40.45725533	50.54125549	57.52087063	69.05990725	79.18304458	79.25810381	199.4502213	132.9974173	219.6362433	38.22530706	69.87375149	76.57969419	68.59206582	89.26268464	116.656281	361.8730031	150.6174712	327.1394706	RedModule	GO:0015996|chlorophyll catabolic process
AKT019832	6.044556688	11.26076797	3.142700676	15.3977516	9.724657639	33.0049134	20.45261888	52.02722711	76.83395343	8.421335582	7.529936162	2.019418302	23.77309589	4.7184629	23.70828939	8.667849453	34.55632039	26.50297679	RedModule	GO:0006970|response to osmotic stress; GO:0007275|multicellular organism development; GO:0009414|response to water deprivation; GO:0009636|response to toxic substance; GO:0009651|response to salt stress; GO:0009736|cytokinin-activated signaling pathway; GO:0009737|response to abscisic acid; GO:0009909|regulation of flower development; GO:0010029|regulation of seed germination; GO:0010087|phloem o…
AKT019550	69.27455985	12.2720421	9.914277954	14.55894054	29.85367631	40.72232612	113.5606875	90.98088185	180.6681435	42.543441	15.97182566	10.81023245	10.19936199	21.16949308	56.87826128	199.0152279	171.1152224	332.065772	RedModule	GO:0016117|carotenoid biosynthetic process
AKT022225	40.84110093	39.57701591	45.99724575	51.03172453	53.5477084	70.92749914	89.90484559	87.97411618	77.24629951	46.96516291	49.77277591	50.44745676	64.09353106	50.54817953	84.99791225	104.3132499	114.8482467	80.52090132	RedModule	GO:0022900|electron transport chain
AKT004942	650.4893393	738.1446985	737.7413407	793.5361906	1105.160201	1322.814543	1386.230782	1258.701206	2136.550282	715.276249	848.2813298	717.5257878	701.0130294	1128.417824	1685.644824	1776.647634	1553.74626	2672.971062	RedModule	GO:0006970|response to osmotic stress; GO:0009651|response to salt stress; GO:0042742|defense response to bacterium; GO:0051603|proteolysis involved in cellular protein catabolic process
AKT019881	18.20895039	17.62402028	16.76049539	15.31489656	23.31511524	30.90647715	33.60558115	29.96940744	26.78130487	16.40887135	16.97645752	19.02549761	17.16963377	23.6563457	37.49046511	42.35375322	28.61362459	44.63722404	RedModule	GO:0010468|regulation of gene expression; GO:1903409|reactive oxygen species biosynthetic process
AKT011336	11.34227163	22.80245212	12.39839303	16.21648963	14.41230632	23.92053363	26.69184172	21.35808229	28.22459978	14.46189603	22.0230993	12.58102586	20.97465303	18.46634199	27.78575245	29.93907162	23.47618168	37.06842957	RedModule	--
AKT008445	19.37644332	19.48082646	16.96400979	24.96433107	29.39877774	43.63443422	40.1926167	39.53753999	37.84555389	20.24981963	20.07365635	17.3004877	28.39109442	27.66752056	44.99049471	54.64158261	37.02315881	50.72198609	RedModule	GO:0009737|response to abscisic acid; GO:0009793|embryo development ending in seed dormancy; GO:0032264|IMP salvage
AKT012727	1.377860512	6.807702569	15.21821138	26.57971656	46.87639599	74.40013896	77.74136276	57.48734425	194.1395419	7.998792963	41.81864062	38.53129559	26.36364281	52.94549364	169.1309763	207.5580692	58.36123335	652.7017993	RedModule	--
AKT012460	101.7392335	148.8915962	104.0696975	149.9872694	160.8219949	292.193532	263.1761448	200.9678801	300.8923849	97.4622549	131.9732558	85.65011212	156.1185021	151.0695116	264.586525	236.3268022	254.0714066	338.9221958	RedModule	GO:0006635|fatty acid beta-oxidation; GO:0009793|embryo development ending in seed dormancy; GO:0046459|short-chain fatty acid metabolic process
AKT005011	0.525586889	7.548146547	11.24414523	3.70067741	16.74139216	8.60801401	83.04820848	60.48162911	175.9641762	1.506683276	19.12034726	19.09299157	2.458642872	15.78236985	62.36999668	192.767447	79.96406679	363.0368565	RedModule	--
AKT003396	27.78383895	45.93284117	47.78388089	52.1627581	57.03013001	66.77179116	70.59756262	81.45639968	99.7995111	25.04413551	42.40066393	46.74964642	53.60485216	46.2204385	91.05051862	103.8069111	83.55253823	107.3282674	RedModule	GO:0000278|mitotic cell cycle; GO:0006470|protein dephosphorylation; GO:0032502|developmental process; GO:0070262|peptidyl-serine dephosphorylation
AKT006835	11.89689515	18.91971033	17.83801585	19.84225283	25.51115162	25.60196027	30.10653902	27.21833041	37.94071822	14.01241053	18.95707748	16.18060053	24.50137155	18.4676907	24.62881687	52.29060419	31.76441866	46.92193729	RedModule	GO:0009688|abscisic acid biosynthetic process
AKT025678	9.804357826	21.92891281	21.10249084	14.82587375	137.1518739	93.51049163	410.2221324	112.2786327	1331.60747	10.20992764	27.26649071	56.22666708	10.92751794	49.95400005	612.2110641	1299.400019	286.3681554	2912.304998	RedModule	GO:0031640|killing of cells of other organism; GO:0042742|defense response to bacterium; GO:0045926|negative regulation of growth; GO:0050832|defense response to fungus
AKT013510	12.7784644	12.32160688	4.198652161	5.86826147	12.18857111	54.34994065	21.40620629	23.1618203	64.03429913	15.10714735	39.25379251	10.64502853	18.86018378	43.47963838	97.83281406	134.5790474	18.72138573	187.2420404	RedModule	GO:0006979|response to oxidative stress; GO:0034484|raffinose catabolic process; GO:0080167|response to karrikin
AKT025620	12.39485966	27.58645279	27.48001386	17.88863443	167.1773144	116.9605581	926.8076315	134.763611	1745.816105	12.08929503	32.39422598	69.46388525	13.08363533	58.60231519	734.1616149	2461.482005	345.7888273	3592.878346	RedModule	GO:0031640|killing of cells of other organism; GO:0042742|defense response to bacterium; GO:0045926|negative regulation of growth; GO:0050832|defense response to fungus
AKT012822	7.119191335	1.913891304	4.075923047	15.53352887	16.42148173	34.33993304	26.13370039	56.06421105	106.0603024	9.406162408	7.702912534	4.883490951	13.44885761	8.852926901	50.7773863	31.81047716	61.26891931	96.44798932	RedModule	GO:0009636|response to toxic substance
AKT014313	22.87745244	16.33311819	3.674287622	13.67144476	13.9100881	4.829161073	24.68808962	17.10192491	73.7453191	26.3362189	12.06457283	2.987655839	8.95264514	9.396830731	5.470460554	23.80702676	7.957814055	64.00915009	RedModule	GO:0006696|ergosterol biosynthetic process; GO:0016117|carotenoid biosynthetic process
AKT008253	3.188550343	19.63314297	31.20003786	21.33381148	55.5079453	142.5857463	526.7090279	187.0848738	926.167346	3.19934137	16.5923638	24.47545826	24.61100177	30.67346096	570.6348054	1089.695738	337.3888873	2140.102385	RedModule	--
AKT008936	11.64744585	13.07188505	10.68633127	24.59335938	26.35314744	24.57892964	57.88362948	58.58732945	65.04274998	13.21560564	18.80269914	15.28539657	25.36352978	26.38365199	42.24500259	84.67849475	61.58761673	85.15131764	RedModule	GO:0006857|oligopeptide transport
AKT009861	14.94054568	21.82231866	7.207531671	27.32315035	29.52705128	45.05020188	46.59434498	45.28886537	161.6940427	11.50020268	9.724655012	3.306702742	20.53860466	10.7273572	20.04726741	14.77076374	6.410223398	36.47998623	RedModule	GO:0006865|amino acid transport; GO:0009734|auxin-activated signaling pathway
AKT005150	23.98650144	34.75721042	35.11210708	23.82769281	28.38796099	70.79412128	70.52984397	16.67659415	64.23405434	19.05657325	29.27244176	27.27872891	34.38811679	31.63471129	55.70029645	104.0207296	24.98036957	134.0367913	RedModule	GO:0006631|fatty acid metabolic process
AKT011798	7.665706986	24.32010919	20.31894558	18.70432868	16.87986526	24.50036568	29.83201785	26.40123859	86.99045664	6.564701719	7.186716607	6.782940057	19.03833411	9.480315203	8.606122292	8.478861223	4.729010493	21.6141463	RedModule	GO:0009624|response to nematode; GO:0010119|regulation of stomatal movement; GO:0042128|nitrate assimilation; GO:0080168|abscisic acid transport
AKT022224	121.5655942	120.8161496	149.1277604	158.5794957	143.9178175	199.7107142	233.3348191	268.9024666	228.18869	134.5469888	150.0427038	151.8245603	187.8466431	150.1915035	242.1940062	269.6905893	306.9579689	252.4678164	RedModule	GO:0022900|electron transport chain
AKT017871	14.22059959	12.58106767	13.14981329	10.94964439	9.554743553	12.05938501	40.61730861	13.26264747	75.16079501	8.766279509	2.899858644	5.28283433	17.65744582	1.943721343	7.116903745	5.794171812	0.71277793	10.4216954	RedModule	--
AKT020444	20.4192945	51.65734291	26.40171387	40.10328818	44.66279233	67.89941129	154.690122	139.8166771	112.9557069	21.4492581	40.99678902	33.23973887	51.62561053	58.17780414	108.2162862	174.64145	190.7349942	190.6658407	RedModule	--
